# Supplementary material for: Coordinated regulation of Mdr1- and Cdr1-mediated protection from antifungals by the Mrr1 transcription factor in emerging Candida spp
Source: mBio. 2025 Oct 7;16(11):e01323-25. doi: 10.1128/mbio.01323-25 (PMC12607694; doi:10.1128/mbio.01323-25)
Supplement: Data set S1 — CUT&RUN data. [file mbio.01323-25-s0001.xlsx]

## Sheet: Legend
Supplemental file 1. CUT&RUN peaks corresponding to HF-Mrr1Y813C binding in the C. lusitaniae L17 genome. Some of the 329 peaks indicated in columns B&C correspond to multiple peaks in CUT&RUN experiment 2.
		Data from HF-Mrr1Y813C CUT&RUN experiment 1
		Data from HF-Mrr1Y813C CUT&RUN experiment 2
	Chr	Indicates the chromosome number in the L17 genome (e.g. QOBI02000001.1 is chromosome #1 (in bold))
	start	peak start position
	end	peak end position
	Peak signal	Peak signal of the corresponding peak
	Nearest ORF Gene ID	The L17 gene ID of the nearest ORF for the respective peak coordinates
	Strand	Strand location of the gene in the L17 genome
	ATCC gene ID	Respective ATCC gene homologs of the L17 gene ID. #N/A or multiple IDs indicate that the gene is within a multigene family, and orthology was not automatically resolved.

## Sheet: Peak coordinates
Chr	start (1)	end (1)	Peak signal (1)	Chr	start (2)	end (2)	Peak signal (2)	Nearest ORF Gene ID	Strand	ATCC Gene ID
QOBI02000001.1	1008671	1009159	2.72879	QOBI02000001.1	1008596	1009065	2.3254	E0198_000481	-	CLUG_00685
QOBI02000001.1	1118413	1119320	6.1351	QOBI02000001.1	1118308	1119095	2.78215	E0198_000534	+	CLUG_01488, CLUG_00630
QOBI02000001.1	1121694	1122646	2.38069	QOBI02000001.1	1121408	1122571	2.48238	E0198_000536	-	CLUG_00627
QOBI02000001.1	1151887	1152381	2.16969	QOBI02000001.1	1151698	1152133	2.22913	E0198_000548	+	CLUG_00611
QOBI02000001.1	1230550	1231266	5.07425	QOBI02000001.1	1230803	1231045	2.182	E0198_000586	-	CLUG_00565
QOBI02000001.1	1260357	1260742	2.08097	QOBI02000001.1	1259595	1261247	2.3126	E0198_000597	-	CLUG_00554
QOBI02000001.1	1282451	1282888	3.23708	QOBI02000001.1	1282477	1282680	2.58417	E0198_000610	+	CLUG_00542
QOBI02000001.1	1282451	1282888	3.23708	QOBI02000001.1	1282857	1283336	2.15647	E0198_000610	+	CLUG_00542
QOBI02000001.1	1300490	1301309	4.7049	QOBI02000001.1	1300714	1300952	2.09166	E0198_000619	-	CLUG_00533
QOBI02000001.1	1343018	1343282	2.84885	QOBI02000001.1	1343015	1343235	2.23053	E0198_000640	-	CLUG_00511
QOBI02000001.1	1343813	1344423	3.54343	QOBI02000001.1	1343695	1344372	2.04177	E0198_000641	+	CLUG_00509
QOBI02000001.1	1418014	1418373	2.02751	QOBI02000001.1	1418090	1418347	2.17214	E0198_000669	+	CLUG_00472
QOBI02000001.1	1443645	1444054	2.65538	QOBI02000001.1	1443770	1444381	2.46052	E0198_000680	-	CLUG_00462
QOBI02000001.1	1458972	1459859	6.80944	QOBI02000001.1	1459311	1459568	2.032	E0198_000687	+	CLUG_00454
QOBI02000001.1	1469872	1471516	2.6062	QOBI02000001.1	1469334	1471436	2.39576	E0198_000689	+	CLUG_00451
QOBI02000001.1	1475234	1475674	3.3518	QOBI02000001.1	1475269	1475502	2.48719	E0198_000691	-	CLUG_00448
QOBI02000001.1	1487007	1487600	2.00872	QOBI02000001.1	1486766	1487503	2.06407	E0198_000695	+	CLUG_00444
QOBI02000001.1	1659818	1660832	2.13781	QOBI02000001.1	1659573	1660686	2.83462	E0198_000765	-	CLUG_00360
QOBI02000001.1	1668416	1668935	4.19721	QOBI02000001.1	1668447	1668746	2.62796	E0198_000767	+	CLUG_00356
QOBI02000001.1	1790723	1791303	2.54316	QOBI02000001.1	1790557	1791499	2.18451	E0198_000823	+	CLUG_00297
QOBI02000001.1	1795695	1796346	2.95533	QOBI02000001.1	1795795	1796030	2.13361	E0198_000825	+	CLUG_00295
QOBI02000001.1	1797026	1797435	2.72378	QOBI02000001.1	1797023	1797269	2.48279	E0198_000826	-	CLUG_00294
QOBI02000001.1	1887172	1888811	2.91424	QOBI02000001.1	1888556	1888819	2.7469	E0198_000857	-	CLUG_00245
QOBI02000001.1	1887172	1888811	2.91424	QOBI02000001.1	1888556	1888819	2.7469	E0198_000858	+	CLUG_00244
QOBI02000001.1	1906539	1907139	5.5852	QOBI02000001.1	1906546	1907139	3.81058	E0198_000866	+	CLUG_00233
QOBI02000001.1	1921102	1921738	4.61911	QOBI02000001.1	1921054	1921420	3.45424	E0198_000876	+	CLUG_00223
QOBI02000001.1	1963081	1963785	6.73945	QOBI02000001.1	1963410	1963582	3.58466	E0198_000897	-	CLUG_00204
QOBI02000001.1	1964221	1965951	3.84655	QOBI02000001.1	1965179	1965922	2.63121	E0198_000898	-	CLUG_00203
QOBI02000001.1	1980213	1980784	5.22262	QOBI02000001.1	1980237	1980909	2.3022	E0198_000902	+	CLUG_00196
QOBI02000001.1	2036013	2036947	7.56312	QOBI02000001.1	2036079	2036765	3.50204	E0198_000927	+	CLUG_00171
QOBI02000001.1	2140631	2140854	2.2908	QOBI02000001.1	2140606	2140927	2.19533	E0198_000974	+	CLUG_00118
QOBI02000001.1	2221559	2222107	2.05047	QOBI02000001.1	2221495	2222143	2.69456	E0198_001017	+	CLUG_00075
QOBI02000001.1	2314980	2315778	2.83984	QOBI02000001.1	2314869	2315410	2.64147	E0198_001061	-	CLUG_00031
QOBI02000001.1	2342171	2342908	6.50016	QOBI02000001.1	2342217	2342650	2.96905	E0198_001077	-	CLUG_00017
QOBI02000001.1	2632	4525	9.116	QOBI02000001.1	2810	4453	5.4757	E0198_000001	+	CLUG_01186
QOBI02000001.1	2632	4525	9.116	QOBI02000001.1	2810	4453	5.4757	E0198_000002	+	#N/A
QOBI02000001.1	28175	28901	3.2799	QOBI02000001.1	28177	28417	2.75483	E0198_000014	+	CLUG_01174
QOBI02000001.1	316187	316902	7.3451	QOBI02000001.1	316161	316656	7.74304	E0198_000160	+	CLUG_01019
QOBI02000001.1	417340	417842	2.84602	QOBI02000001.1	417607	417789	2.16182	E0198_000207	+	CLUG_00968
QOBI02000001.1	457943	458249	2.69941	QOBI02000001.1	457953	458178	2.52159	E0198_000223	+	CLUG_00949
QOBI02000001.1	486580	487184	8.7308	QOBI02000001.1	486578	487079	9.25336	E0198_000238	+	#N/A
QOBI02000001.1	490549	491152	2.41488	QOBI02000001.1	491133	491351	2.00244	E0198_000242	-	CLUG_00930
QOBI02000001.1	498547	499528	4.50381	QOBI02000001.1	499249	499467	2.16178	E0198_000244	-	CLUG_00926
QOBI02000001.1	498547	499528	4.50381	QOBI02000001.1	498460	498956	2.85494	E0198_000244	-	CLUG_00926
QOBI02000001.1	572040	572377	2.67036	QOBI02000001.1	572153	572340	2.22961	E0198_000285	+	CLUG_00888
QOBI02000001.1	61996	62281	3.55542	QOBI02000001.1	61955	62151	3.3423	E0198_000034	-	CLUG_01154
QOBI02000001.1	621665	622846	3.45934	QOBI02000001.1	621759	622149	2.08239	E0198_000306	+	#N/A
QOBI02000001.1	634110	634454	2.14091	QOBI02000001.1	634227	634368	2.19575	E0198_000311	-	CLUG_00861
QOBI02000001.1	636033	637412	5.4206	QOBI02000001.1	636994	637238	2.35845	E0198_000312	+	CLUG_00860
QOBI02000001.1	636033	637412	5.4206	QOBI02000001.1	636443	636652	2.52859	E0198_000312	+	CLUG_00860
QOBI02000001.1	66844	67728	6.8972	QOBI02000001.1	66909	67631	5.28587	E0198_000036	-	CLUG_01152
QOBI02000001.1	669896	670926	3.1672	QOBI02000001.1	669941	670882	2.56483	E0198_000327	-	CLUG_00842
QOBI02000001.1	741305	742221	3.16061	QOBI02000001.1	741528	742222	2.14857	E0198_000360	-	CLUG_00809
QOBI02000001.1	741305	742221	3.16061	QOBI02000001.1	741528	742222	2.14857	E0198_000361	+	#N/A
QOBI02000001.1	857566	858130	4.87249	QOBI02000001.1	857688	858070	2.33148	E0198_000416	+	#N/A
QOBI02000001.1	870237	870733	4.63859	QOBI02000001.1	870237	870708	4.37341	E0198_000423	+	CLUG_00750
QOBI02000001.1	975194	976119	5.19975	QOBI02000001.1	975853	976064	2.25591	E0198_000469	+	CLUG_00702
QOBI02000001.1	975194	976119	5.19975	QOBI02000001.1	975227	975610	3.25754	E0198_000469	+	CLUG_00702
QOBI02000002.1	1052268	1053138	3.46169	QOBI02000002.1	1052531	1052920	2.2213	E0198_001528	+	CLUG_01805
QOBI02000002.1	1113259	1114204	2.05548	QOBI02000002.1	1113557	1113779	2.18209	E0198_001552	+	CLUG_01776, CLUG_02813
QOBI02000002.1	1145516	1146223	6.49302	QOBI02000002.1	1145516	1146156	2.35514	E0198_001567	-	CLUG_01758
QOBI02000002.1	1168850	1169350	7.3451	QOBI02000002.1	1168903	1169317	4.44566	E0198_001577	+	CLUG_01746
QOBI02000002.1	1168850	1169350	7.3451	QOBI02000002.1	1168903	1169317	4.44566	E0198_001578	-	#N/A
QOBI02000002.1	1170285	1170688	2.61806	QOBI02000002.1	1170215	1170590	2.20382	E0198_001580	+	CLUG_01745
QOBI02000002.1	1293429	1293952	4.16703	QOBI02000002.1	1293398	1293743	2.95411	E0198_001641	-	CLUG_01675
QOBI02000002.1	1316640	1316923	3.46905	QOBI02000002.1	1316644	1316830	2.10509	E0198_001653	+	CLUG_01663
QOBI02000002.1	1354109	1354666	3.38166	QOBI02000002.1	1354321	1355229	2.29141	E0198_001670	-	CLUG_02027, CLUG_01645
QOBI02000002.1	1368424	1368914	6.43606	QOBI02000002.1	1368432	1368707	2.71306	E0198_001678	+	CLUG_01638
QOBI02000002.1	139233	139755	6.38381	QOBI02000002.1	139234	139539	2.84557	E0198_001142	+	CLUG_02237
QOBI02000002.1	1443632	1444145	6.54514	QOBI02000002.1	1443751	1444052	2.39664	E0198_001715	+	CLUG_01598
QOBI02000002.1	1448929	1449361	3.27436	QOBI02000002.1	1448977	1449236	2.3992	E0198_001718	-	CLUG_01595
QOBI02000002.1	1452790	1453392	6.50878	QOBI02000002.1	1452792	1453264	5.00726	E0198_001720	-	CLUG_01593
QOBI02000002.1	1480139	1482502	8.60935	QOBI02000002.1	1482101	1482334	2.14116	E0198_001731	-	#N/A
QOBI02000002.1	1480139	1482502	8.60935	QOBI02000002.1	1480091	1481791	4.19484	E0198_001731	-	#N/A
QOBI02000002.1	1480139	1482502	8.60935	QOBI02000002.1	1482101	1482334	2.14116	E0198_001732	+	CLUG_01574
QOBI02000002.1	1480139	1482502	8.60935	QOBI02000002.1	1480091	1481791	4.19484	E0198_001732	+	CLUG_01574
QOBI02000002.1	155970	156422	2.08802	QOBI02000002.1	155674	156423	2.11437	E0198_001148	+	CLUG_02229
QOBI02000002.1	159915	160554	2.51255	QOBI02000002.1	159636	161455	2.24517	E0198_001149	+	CLUG_02228
QOBI02000002.1	1642257	1642676	4.36343	QOBI02000002.1	1642396	1642577	2.17702	E0198_001813	-	CLUG_01486
QOBI02000002.1	1727711	1729028	2.61038	QOBI02000002.1	1727739	1728917	2.57498	E0198_001857	+	CLUG_01442
QOBI02000002.1	1765123	1765660	5.11235	QOBI02000002.1	1765132	1765660	3.06812	E0198_001870	-	CLUG_01429
QOBI02000002.1	1766915	1767898	12.8822	QOBI02000002.1	1767171	1767927	5.20722	E0198_001870	-	CLUG_01429
QOBI02000002.1	178254	179080	3.38166	QOBI02000002.1	178230	178590	3.18781	E0198_001157	+	CLUG_02218
QOBI02000002.1	1804607	1805517	3.55444	QOBI02000002.1	1804434	1805489	3.73289	E0198_001889	-	CLUG_01409
QOBI02000002.1	1837480	1838405	3.59983	QOBI02000002.1	1837464	1838395	3.27084	E0198_001905	-	CLUG_01392, CLUG_01393
QOBI02000002.1	1854599	1854855	2.13781	QOBI02000002.1	1854216	1854868	2.08121	E0198_001911	+	CLUG_01383
QOBI02000002.1	1998580	1999082	3.55098	QOBI02000002.1	1998544	1999236	6.26143	E0198_001970	+	CLUG_01317
QOBI02000002.1	2027357	2027847	3.06308	QOBI02000002.1	2027324	2027868	2.62477	E0198_001985	+	CLUG_01301
QOBI02000002.1	203152	204313	4.82599	QOBI02000002.1	203771	204202	2.28356	E0198_001167	+	CLUG_02208
QOBI02000002.1	2060020	2062075	8.24086	QOBI02000002.1	2061497	2061890	4.61414	E0198_002002	+	CLUG_01283
QOBI02000002.1	2060020	2062075	8.24086	QOBI02000002.1	2060552	2060990	4.49856	E0198_002002	+	CLUG_01283
QOBI02000002.1	2060020	2062075	8.24086	QOBI02000002.1	2061151	2061340	2.13466	E0198_002002	+	CLUG_01283
QOBI02000002.1	2060020	2062075	8.24086	QOBI02000002.1	2061497	2061890	4.61414	E0198_002003	-	CLUG_01282
QOBI02000002.1	2060020	2062075	8.24086	QOBI02000002.1	2060552	2060990	4.49856	E0198_002003	-	CLUG_01282
QOBI02000002.1	2060020	2062075	8.24086	QOBI02000002.1	2061151	2061340	2.13466	E0198_002003	-	CLUG_01282
QOBI02000002.1	2060020	2062075	8.24086	QOBI02000002.1	2061497	2061890	4.61414	E0198_002004	+	CLUG_01281
QOBI02000002.1	2060020	2062075	8.24086	QOBI02000002.1	2060552	2060990	4.49856	E0198_002004	+	CLUG_01281
QOBI02000002.1	2060020	2062075	8.24086	QOBI02000002.1	2061151	2061340	2.13466	E0198_002004	+	CLUG_01281
QOBI02000002.1	2111534	2112013	2.76757	QOBI02000002.1	2111710	2111867	2.00242	E0198_002030	-	CLUG_01258
QOBI02000002.1	2176308	2176880	5.22753	QOBI02000002.1	2176342	2176741	3.30337	E0198_002061	-	CLUG_01224
QOBI02000002.1	228969	230166	2.07563	QOBI02000002.1	228836	230042	2.20136	E0198_001178	+	CLUG_02195
QOBI02000002.1	252608	253696	2.54899	QOBI02000002.1	251844	252806	2.5271	E0198_001190	-	CLUG_02182
QOBI02000002.1	25873	26671	2.70645	QOBI02000002.1	25739	26062	2.41336	E0198_001099	-	CLUG_02282
QOBI02000002.1	259722	260393	3.8699	QOBI02000002.1	259777	260289	2.51775	E0198_001193	+	#N/A
QOBI02000002.1	297410	298573	2.17145	QOBI02000002.1	297319	297566	2.27327	E0198_001204	-	CLUG_02162
QOBI02000002.1	306901	307999	15.5237	QOBI02000002.1	307100	307652	8.79389	E0198_001208	-	CLUG_02157
QOBI02000002.1	348512	348908	2.26531	QOBI02000002.1	348539	348809	3.11272	E0198_001223	+	CLUG_02141
QOBI02000002.1	350519	351147	7.27572	QOBI02000002.1	350523	350895	3.408	E0198_001225	+	CLUG_02139
QOBI02000002.1	459395	460503	2.28189	QOBI02000002.1	459809	460425	2.40293	E0198_001272	-	CLUG_02082
QOBI02000002.1	461002	462265	2.43035	QOBI02000002.1	460968	461651	2.14807	E0198_001273	+	CLUG_02080
QOBI02000002.1	514916	515915	2.86117	QOBI02000002.1	515824	515995	2.1789	E0198_001295	+	CLUG_02051
QOBI02000002.1	522495	523773	4.53058	QOBI02000002.1	523287	523506	2.14047	E0198_001298	+	CLUG_02047
QOBI02000002.1	534315	534864	5.92327	QOBI02000002.1	534330	534853	6.59323	E0198_001302	+	CLUG_02042
QOBI02000002.1	542635	543382	4.39979	QOBI02000002.1	543131	543326	2.23477	E0198_001305	-	CLUG_02040
QOBI02000002.1	542635	543382	4.39979	QOBI02000002.1	542576	542856	2.04792	E0198_001305	-	CLUG_02040
QOBI02000002.1	560039	562717	5.59717	QOBI02000002.1	560720	561449	3.05061	E0198_001314	-	CLUG_02030
QOBI02000002.1	560039	562717	5.59717	QOBI02000002.1	559568	560145	2.69281	E0198_001314	-	CLUG_02030
QOBI02000002.1	560039	562717	5.59717	QOBI02000002.1	560288	560476	2.44196	E0198_001314	-	CLUG_02030
QOBI02000002.1	606058	607369	2.27713	QOBI02000002.1	606849	607116	2.21491	E0198_001328	+	CLUG_02011
QOBI02000002.1	606058	607369	2.27713	QOBI02000002.1	606273	606525	2.0228	E0198_001328	+	CLUG_02011
QOBI02000002.1	633482	634064	4.70347	QOBI02000002.1	633500	634039	2.61656	E0198_001338	+	CLUG_02000
QOBI02000002.1	661885	662631	3.23876	QOBI02000002.1	661948	662563	2.26083	E0198_001349	-	CLUG_01985
QOBI02000002.1	694641	695166	2.95968	QOBI02000002.1	694593	695659	2.30701	E0198_001365	-	CLUG_01969
QOBI02000002.1	695493	696246	2.48188	QOBI02000002.1	694593	695659	2.30701	E0198_001365	-	CLUG_01969
QOBI02000002.1	697249	698233	3.68629	QOBI02000002.1	697385	698033	2.44629	E0198_001366	-	CLUG_01967
QOBI02000002.1	701084	701786	4.32026	QOBI02000002.1	701443	701797	2.27548	E0198_001367	+	#N/A
QOBI02000002.1	715801	716324	3.08322	QOBI02000002.1	715985	716223	2.16736	E0198_001374	-	CLUG_01960
QOBI02000002.1	718764	719655	2.84451	QOBI02000002.1	719328	719550	2.10225	E0198_001376	+	CLUG_01957
QOBI02000002.1	757149	757742	2.45341	QOBI02000002.1	757088	757482	2.30418	E0198_001391	+	CLUG_01940
QOBI02000002.1	757149	757742	2.45341	QOBI02000002.1	757646	757917	2.05715	E0198_001391	+	CLUG_01940
QOBI02000002.1	759890	761526	11.9498	QOBI02000002.1	759906	761395	9.0879	E0198_001392	-	CLUG_01938
QOBI02000002.1	759890	761526	11.9498	QOBI02000002.1	759906	761395	9.0879	E0198_001393	-	CLUG_01938
QOBI02000002.1	762176	762817	4.23317	QOBI02000002.1	762315	762875	3.24533	E0198_001395	+	CLUG_01937
QOBI02000002.1	786094	786453	2.40332	QOBI02000002.1	786050	786259	2.11569	E0198_001408	+	CLUG_01925
QOBI02000002.1	848895	849752	2.6985	QOBI02000002.1	848993	849254	2.31533	E0198_001437	+	CLUG_01897
QOBI02000002.1	85984	86976	6.49179	QOBI02000002.1	86064	86717	2.55088	E0198_001126	-	CLUG_02256
QOBI02000002.1	867116	867856	3.92436	QOBI02000002.1	866970	867870	2.22931	E0198_001446	+	CLUG_01887
QOBI02000002.1	879362	880085	4.05691	QOBI02000002.1	879451	879735	2.45898	E0198_001452	-	CLUG_01880
QOBI02000002.1	89528	90179	2.15194	QOBI02000002.1	89295	90613	2.10257	E0198_001127	+	CLUG_02254
QOBI02000002.1	939917	940637	2.45148	QOBI02000002.1	940358	942098	2.0908	E0198_001479	-	CLUG_01853
QOBI02000002.1	960835	961703	5.34937	QOBI02000002.1	960840	961236	2.50492	E0198_001488	+	CLUG_01844
QOBI02000002.1	990370	991091	9.98252	QOBI02000002.1	990567	990954	4.93207	E0198_001499	-	CLUG_01831
QOBI02000003.1	1016546	1016825	2.13283	QOBI02000003.1	1016815	1017057	2.00785	E0198_002472	+	CLUG_02740
QOBI02000003.1	1052308	1052747	2.07606	QOBI02000003.1	1052172	1052440	2.01923	E0198_002489	+	CLUG_02724
QOBI02000003.1	1109412	1109648	2.86415	QOBI02000003.1	1109453	1109687	2.24073	E0198_002513	-	CLUG_02695
QOBI02000003.1	1112814	1114999	7.17984	QOBI02000003.1	1112857	1114213	3.87023	E0198_002515	+	CLUG_02693
QOBI02000003.1	1115698	1116545	3.68951	QOBI02000003.1	1115921	1116354	2.03051	E0198_002516	+	#N/A
QOBI02000003.1	1115698	1116545	3.68951	QOBI02000003.1	1115921	1116354	2.03051	E0198_002517	+	CLUG_02692
QOBI02000003.1	1118593	1119390	2.83541	QOBI02000003.1	1118834	1119212	2.2825	E0198_002518	-	CLUG_02691
QOBI02000003.1	1129892	1130453	2.86111	QOBI02000003.1	1129692	1130388	2.46455	E0198_002522	-	CLUG_02687
QOBI02000003.1	1145693	1146215	3.6367	QOBI02000003.1	1145696	1145969	2.12781	E0198_002529	-	CLUG_02680
QOBI02000003.1	1164777	1166335	2.07003	QOBI02000003.1	1164998	1167022	2.3506	E0198_002540	+	CLUG_02671
QOBI02000003.1	1195272	1195637	4.50887	QOBI02000003.1	1195351	1195549	2.10282	E0198_002553	+	CLUG_02659
QOBI02000003.1	1226890	1227321	3.24746	QOBI02000003.1	1227029	1227309	2.24301	E0198_002566	+	CLUG_02646
QOBI02000003.1	1252736	1253485	3.51601	QOBI02000003.1	1252571	1253763	2.31376	E0198_002581	+	CLUG_02630
QOBI02000003.1	1270604	1270960	3.63619	QOBI02000003.1	1270639	1270812	2.26773	E0198_002589	+	CLUG_02623
QOBI02000003.1	127803	128399	2.81344	QOBI02000003.1	128246	128408	2.20946	E0198_002122	+	CLUG_03147
QOBI02000003.1	1434442	1436450	7.28002	QOBI02000003.1	1435960	1436169	2.37095	E0198_002664	-	CLUG_02540
QOBI02000003.1	1434442	1436450	7.28002	QOBI02000003.1	1434735	1435692	3.69825	E0198_002664	-	CLUG_02540
QOBI02000003.1	1485186	1485531	6.15436	QOBI02000003.1	1485244	1485462	3.03175	E0198_002690	+	CLUG_02511
QOBI02000003.1	1665464	1666080	3.11825	QOBI02000003.1	1665503	1665961	2.14375	E0198_002775	-	CLUG_02405, CLUG_03127
QOBI02000003.1	1668357	1668840	3.97693	QOBI02000003.1	1668495	1668757	2.30729	E0198_002776	+	CLUG_02404
QOBI02000003.1	1668357	1668840	3.97693	QOBI02000003.1	1668495	1668757	2.30729	E0198_002777	-	#N/A
QOBI02000003.1	1730259	1731118	8.57067	QOBI02000003.1	1730230	1731058	4.29177	E0198_002810	-	CLUG_02370
QOBI02000003.1	1740261	1740887	2.75744	QOBI02000003.1	1740284	1740533	2.62994	E0198_002815	-	CLUG_02365
QOBI02000003.1	1828312	1829108	2.17444	QOBI02000003.1	1828882	1829126	2.28593	E0198_002856	+	CLUG_02322
QOBI02000003.1	197085	198318	7.46486	QOBI02000003.1	197168	198266	5.99857	E0198_002139	+	CLUG_03113
QOBI02000003.1	223550	224110	6.1474	QOBI02000003.1	223565	223978	3.71089	E0198_002147	+	CLUG_03102
QOBI02000003.1	294492	295280	3.88492	QOBI02000003.1	294654	295201	2.0356	E0198_002183	-	CLUG_03070
QOBI02000003.1	306908	307357	4.53568	QOBI02000003.1	307202	307359	2.00244	E0198_002188	+	CLUG_03063
QOBI02000003.1	322203	322877	3.88345	QOBI02000003.1	322297	322885	2.13186	E0198_002193	-	CLUG_03056
QOBI02000003.1	443301	444144	4.02886	QOBI02000003.1	443261	444067	2.44371	E0198_002253	+	CLUG_03546, CLUG_04664, CLUG_03000
QOBI02000003.1	474433	474837	4.36667	QOBI02000003.1	474646	475855	2.54856	E0198_002265	-	CLUG_02989
QOBI02000003.1	491369	491922	2.35634	QOBI02000003.1	491677	491879	2.65724	E0198_002272	-	CLUG_02982
QOBI02000003.1	491369	491922	2.35634	QOBI02000003.1	491677	491879	2.65724	E0198_002273	+	CLUG_02981
QOBI02000003.1	507499	508220	2.48538	QOBI02000003.1	507348	508170	2.10946	E0198_002278	-	CLUG_02977
QOBI02000003.1	514302	515748	4.58416	QOBI02000003.1	514313	514931	2.23804	E0198_002281	+	CLUG_02973
QOBI02000003.1	514302	515748	4.58416	QOBI02000003.1	515270	515707	2.13145	E0198_002281	+	CLUG_02973
QOBI02000003.1	547665	548077	2.51187	QOBI02000003.1	547789	548162	2.00242	E0198_002293	+	CLUG_02957
QOBI02000003.1	553680	554485	4.15927	QOBI02000003.1	553635	554140	2.17985	E0198_002295	-	CLUG_02955
QOBI02000003.1	558954	560223	5.39105	QOBI02000003.1	559947	560185	2.4196	E0198_002297	+	CLUG_02953
QOBI02000003.1	558954	560223	5.39105	QOBI02000003.1	558907	559500	2.93218	E0198_002297	+	CLUG_02953
QOBI02000003.1	567766	568397	2.95533	QOBI02000003.1	567798	568219	2.48474	E0198_002302	-	CLUG_02948
QOBI02000003.1	571041	571764	5.71164	QOBI02000003.1	571178	572165	2.18422	E0198_002304	-	CLUG_02945
QOBI02000003.1	586166	587251	2.7419	QOBI02000003.1	586068	587069	2.10392	E0198_002310	+	CLUG_02938
QOBI02000003.1	593352	593712	2.90054	QOBI02000003.1	593339	593511	2.17218	E0198_002314	+	CLUG_02934
QOBI02000003.1	629442	630411	7.78542	QOBI02000003.1	629703	630219	3.67065	E0198_002326	-	CLUG_02917
QOBI02000003.1	663602	664466	3.28321	QOBI02000003.1	663844	664465	2.50352	E0198_002334	-	CLUG_02906
QOBI02000003.1	669825	670659	2.13632	QOBI02000003.1	669955	671102	2.36023	E0198_002336	+	CLUG_02904
QOBI02000003.1	676865	677421	3.29029	QOBI02000003.1	677304	677511	2.13919	E0198_002339	+	CLUG_02901
QOBI02000003.1	676865	677421	3.29029	QOBI02000003.1	676880	677164	2.76421	E0198_002339	+	CLUG_02901
QOBI02000003.1	695503	695997	5.45428	QOBI02000003.1	695612	695925	2.23389	E0198_002348	-	#N/A
QOBI02000003.1	77798	78336	3.82061	QOBI02000003.1	77875	78232	3.87731	E0198_002093	+	CLUG_03171
QOBI02000003.1	788750	789297	2.14416	QOBI02000003.1	788928	790014	2.30179	E0198_002386	+	CLUG_02842
QOBI02000003.1	824551	825056	2.39769	QOBI02000003.1	824442	825078	2.22913	E0198_002401	-	CLUG_02817
QOBI02000003.1	825752	826701	5.2985	QOBI02000003.1	826130	826409	2.06506	E0198_002401	-	CLUG_02817
QOBI02000003.1	968806	969315	3.38166	QOBI02000003.1	968894	969155	2.27117	E0198_002456	-	CLUG_02758
QOBI02000004.1	1037923	1038815	11.8176	QOBI02000004.1	1037811	1038838	5.69563	E0198_003351	-	CLUG_03728
QOBI02000004.1	1084750	1085276	2.33655	QOBI02000004.1	1084828	1085177	2.90415	E0198_003374	-	CLUG_03754
QOBI02000004.1	11924	12215	3.34764	QOBI02000004.1	11958	12252	2.18042	E0198_002873	+	CLUG_03198
QOBI02000004.1	1251800	1252630	6.09294	QOBI02000004.1	1252107	1252570	2.3487	E0198_003458	-	CLUG_03841
QOBI02000004.1	1269548	1270011	2.04936	QOBI02000004.1	1269830	1270224	2.03952	E0198_003467	+	CLUG_03851
QOBI02000004.1	1339410	1340300	2.98782	QOBI02000004.1	1339984	1341584	2.2971	E0198_003499	-	CLUG_03891
QOBI02000004.1	1339410	1340300	2.98782	QOBI02000004.1	1339185	1339795	2.64868	E0198_003499	-	CLUG_03891
QOBI02000004.1	1465493	1465751	3.31888	QOBI02000004.1	1465512	1465695	3.07042	E0198_003548	+	#N/A
QOBI02000004.1	1718023	1718385	3.1186	QOBI02000004.1	1718000	1718199	2.22238	E0198_003649	+	CLUG_04063
QOBI02000004.1	1741166	1741799	4.23164	QOBI02000004.1	1741166	1741391	2.40912	E0198_003658	-	CLUG_04075
QOBI02000004.1	1777601	1778295	6.43966	QOBI02000004.1	1777257	1777613	2.7306	E0198_003674	+	CLUG_04093
QOBI02000004.1	195975	196749	3.16128	QOBI02000004.1	194986	197033	3.08432	E0198_002947	+	CLUG_03282
QOBI02000004.1	23928	24910	5.15645	QOBI02000004.1	24242	24853	2.79759	E0198_002878	-	CLUG_03203
QOBI02000004.1	25393	26026	5.50765	QOBI02000004.1	25374	26016	4.14851	E0198_002879	-	CLUG_03205
QOBI02000004.1	28529	28814	2.85339	QOBI02000004.1	28573	28860	2.2335	E0198_002879	-	CLUG_03205
QOBI02000004.1	29359	30017	4.43314	QOBI02000004.1	29473	29928	2.65028	E0198_002880	+	#N/A
QOBI02000004.1	295871	297086	9.60482	QOBI02000004.1	296690	297069	3.85333	E0198_002986	-	CLUG_03333
QOBI02000004.1	36998	37398	3.26256	QOBI02000004.1	37161	37342	2.42678	E0198_002887	-	CLUG_03211
QOBI02000004.1	38371	39575	3.39359	QOBI02000004.1	39236	39514	2.44196	E0198_002887	-	CLUG_03211
QOBI02000004.1	38371	39575	3.39359	QOBI02000004.1	38124	38567	2.22457	E0198_002887	-	CLUG_03211
QOBI02000004.1	387539	387807	2.30502	QOBI02000004.1	387437	389191	2.26666	E0198_003029	+	CLUG_03386
QOBI02000004.1	414031	414529	2.25558	QOBI02000004.1	414018	414386	2.23613	E0198_003040	+	#N/A
QOBI02000004.1	463824	464532	2.02165	QOBI02000004.1	463852	464451	2.41473	E0198_003059	+	CLUG_02461, CLUG_03418
QOBI02000004.1	477985	478607	3.05188	QOBI02000004.1	477755	478012	2.10257	E0198_003063	-	CLUG_03422
QOBI02000004.1	511944	512380	2.8635	QOBI02000004.1	511778	512146	2.17214	E0198_003078	+	CLUG_03437
QOBI02000004.1	522445	522959	2.03021	QOBI02000004.1	522294	522883	2.14508	E0198_003084	+	CLUG_03445
QOBI02000004.1	536651	537618	2.26505	QOBI02000004.1	537132	537414	2.60329	E0198_003089	-	CLUG_03450
QOBI02000004.1	583107	583568	2.22532	QOBI02000004.1	583429	585009	2.3883	E0198_003114	-	CLUG_03481
QOBI02000004.1	595394	595669	2.15504	QOBI02000004.1	595372	595580	2.11137	E0198_003121	-	CLUG_03488
QOBI02000004.1	600517	601386	4.56971	QOBI02000004.1	600905	601373	2.04004	E0198_003124	+	CLUG_03491
QOBI02000004.1	606744	607878	8.10017	QOBI02000004.1	606691	607922	5.73556	E0198_003128	-	#N/A
QOBI02000004.1	617685	618162	4.07703	QOBI02000004.1	617649	618161	2.63206	E0198_003134	+	CLUG_03499, CLUG_04409
QOBI02000004.1	691134	691907	3.54145	QOBI02000004.1	691669	691846	2.23228	E0198_003171	-	#N/A
QOBI02000004.1	745764	746506	6.18502	QOBI02000004.1	745946	746380	2.83245	E0198_003197	+	CLUG_03565
QOBI02000004.1	86720	87089	3.36466	QOBI02000004.1	86894	87250	2.10252	E0198_002906	-	CLUG_03237
QOBI02000004.1	95194	96007	2.80388	QOBI02000004.1	95346	95587	2.07945	E0198_002909	-	CLUG_03242
QOBI02000005.1	1010776	1011094	2.5114	QOBI02000005.1	1010686	1011051	2.44196	E0198_004149	-	CLUG_04303
QOBI02000005.1	1020310	1021003	3.15041	QOBI02000005.1	1020140	1020735	2.133	E0198_004152	+	CLUG_02681, CLUG_04300
QOBI02000005.1	1064576	1065867	2.20738	QOBI02000005.1	1065817	1066136	2.00245	E0198_004171	-	CLUG_04281
QOBI02000005.1	1064576	1065867	2.20738	QOBI02000005.1	1064550	1064891	2.03527	E0198_004171	-	CLUG_04281
QOBI02000005.1	1102506	1103057	3.7794	QOBI02000005.1	1102743	1102920	2.57572	E0198_004187	-	CLUG_04261
QOBI02000005.1	1110377	1110818	2.00279	QOBI02000005.1	1110326	1110720	2.66458	E0198_004193	-	CLUG_04255
QOBI02000005.1	1206067	1206891	2.03027	QOBI02000005.1	1206701	1207566	2.10426	E0198_004231	-	CLUG_04210
QOBI02000005.1	1217226	1217630	2.67036	QOBI02000005.1	1217349	1217545	2.0389	E0198_004235	-	CLUG_04205
QOBI02000005.1	1246599	1247087	2.54895	QOBI02000005.1	1246577	1247441	2.32935	E0198_004248	-	CLUG_04188
QOBI02000005.1	1270103	1270633	2.87722	QOBI02000005.1	1270338	1270754	2.7928	E0198_004259	-	CLUG_04176
QOBI02000005.1	1321175	1321561	2.40351	QOBI02000005.1	1320013	1321352	2.48162	E0198_004280	-	CLUG_05366, CLUG_04157
QOBI02000005.1	1344408	1345624	5.80271	QOBI02000005.1	1344247	1345600	3.28436	E0198_004295	-	CLUG_04141
QOBI02000005.1	1357290	1357981	3.46348	QOBI02000005.1	1357105	1357341	2.17654	E0198_004303	+	CLUG_04133, CLUG_02762
QOBI02000005.1	1358194	1358623	6.594	QOBI02000005.1	1358194	1358441	3.11874	E0198_004304	+	#N/A
QOBI02000005.1	1368229	1369327	2.76787	QOBI02000005.1	1367934	1368636	2.19497	E0198_004309	+	CLUG_04128
QOBI02000005.1	1368229	1369327	2.76787	QOBI02000005.1	1367934	1368636	2.19497	E0198_004310	+	CLUG_04127
QOBI02000005.1	1405414	1406721	2.32882	QOBI02000005.1	1406275	1406786	2.16441	E0198_004324	+	CLUG_04113
QOBI02000005.1	1418520	1418916	2.33282	QOBI02000005.1	1418544	1418834	2.09393	E0198_004333	+	CLUG_04102
QOBI02000005.1	142304	142809	4.09873	QOBI02000005.1	142435	142827	2.44087	E0198_003744	+	CLUG_04763
QOBI02000005.1	200122	200573	4.36314	QOBI02000005.1	200140	200480	2.74197	E0198_003770	-	CLUG_04735
QOBI02000005.1	270754	271270	2.50345	QOBI02000005.1	270600	270835	2.00244	E0198_003803	-	CLUG_04696
QOBI02000005.1	283468	284014	3.0544	QOBI02000005.1	283750	283960	2.39138	E0198_003810	+	CLUG_04689, CLUG_03765
QOBI02000005.1	286157	286423	2.80387	QOBI02000005.1	286177	286501	2.47423	E0198_003810	+	CLUG_04689, CLUG_03765
QOBI02000005.1	308082	308697	5.68903	QOBI02000005.1	308280	308470	2.32104	E0198_003822	+	CLUG_04678
QOBI02000005.1	431612	432200	2.91313	QOBI02000005.1	431924	432092	2.04213	E0198_003882	+	CLUG_04599
QOBI02000005.1	441734	442552	4.29161	QOBI02000005.1	441719	442418	3.49036	E0198_003888	+	CLUG_04593
QOBI02000005.1	470701	471171	3.90578	QOBI02000005.1	470641	471141	2.21562	E0198_003904	-	#N/A
QOBI02000005.1	538798	540090	7.90284	QOBI02000005.1	539312	540003	3.49812	E0198_003939	-	CLUG_04537
QOBI02000005.1	579810	580637	2.85304	QOBI02000005.1	579845	580604	2.50901	E0198_003961	-	#N/A
QOBI02000005.1	599087	599725	5.49065	QOBI02000005.1	599141	599399	2.31062	E0198_003972	-	CLUG_04500
QOBI02000005.1	675147	675502	2.6352	QOBI02000005.1	675186	675502	2.04383	E0198_004001	-	CLUG_04469
QOBI02000005.1	743991	745155	4.37269	QOBI02000005.1	744487	744720	2.38752	E0198_004036	+	CLUG_04432
QOBI02000005.1	750731	752640	6.46553	QOBI02000005.1	751209	752638	7.02048	E0198_004038	+	CLUG_04430
QOBI02000005.1	750731	752640	6.46553	QOBI02000005.1	751209	752638	7.02048	E0198_004039	-	#N/A
QOBI02000005.1	750731	752640	6.46553	QOBI02000005.1	751209	752638	7.02048	E0198_004040	+	CLUG_04429
QOBI02000005.1	764414	764992	3.17361	QOBI02000005.1	764447	764817	2.70277	E0198_004047	+	CLUG_04424
QOBI02000005.1	781205	781751	2.00277	QOBI02000005.1	780902	781781	2.32426	E0198_004054	+	CLUG_04417
QOBI02000005.1	785035	785564	2.64893	QOBI02000005.1	785501	785754	2.20086	E0198_004056	+	CLUG_04415
QOBI02000005.1	810043	810440	2.34894	QOBI02000005.1	810405	810558	2.22491	E0198_004064	+	CLUG_04403
QOBI02000005.1	815038	815595	3.86837	QOBI02000005.1	815129	815593	2.82705	E0198_004066	-	CLUG_04401
QOBI02000005.1	815931	816493	2.51131	QOBI02000005.1	816044	816535	2.51921	E0198_004067	+	CLUG_04400
QOBI02000005.1	831712	832216	3.65064	QOBI02000005.1	831934	832413	2.10274	E0198_004073	+	CLUG_04392
QOBI02000005.1	839151	839884	3.15381	QOBI02000005.1	839167	839890	2.75351	E0198_004075	-	CLUG_04391
QOBI02000005.1	912511	912885	2.96411	QOBI02000005.1	912535	912914	2.34461	E0198_004105	-	CLUG_04349
QOBI02000005.1	916543	917535	3.33796	QOBI02000005.1	916933	917191	2.19202	E0198_004108	-	CLUG_04345
QOBI02000005.1	934205	934717	3.57506	QOBI02000005.1	934286	934534	2.04169	E0198_004115	-	#N/A
QOBI02000005.1	955107	955485	2.54472	QOBI02000005.1	955170	955371	2.065	E0198_004125	-	CLUG_04330
QOBI02000005.1	976014	976448	3.03361	QOBI02000005.1	976019	976164	2.04414	E0198_004136	+	CLUG_04318
QOBI02000005.1	982927	985563	5.67783	QOBI02000005.1	983305	983810	3.71581	E0198_004138	-	CLUG_04315
QOBI02000005.1	982927	985563	5.67783	QOBI02000005.1	984892	985362	2.2595	E0198_004138	-	CLUG_04315
QOBI02000005.1	982927	985563	5.67783	QOBI02000005.1	983305	983810	3.71581	E0198_004139	+	CLUG_04314
QOBI02000005.1	982927	985563	5.67783	QOBI02000005.1	984892	985362	2.2595	E0198_004139	+	CLUG_04314
QOBI02000005.1	987896	988366	2.17586	QOBI02000005.1	987977	988183	2.29571	E0198_004140	+	CLUG_04313
QOBI02000006.1	115431	115736	2.89631	QOBI02000006.1	115606	116083	2.00242	E0198_004380	-	CLUG_05186
QOBI02000006.1	136035	136815	2.54533	QOBI02000006.1	136414	136602	2.11004	E0198_004395	+	CLUG_05168
QOBI02000006.1	143631	144050	2.94531	QOBI02000006.1	143626	143850	2.8205	E0198_004397	-	CLUG_05165
QOBI02000006.1	145321	145793	3.97773	QOBI02000006.1	145444	146141	2.23066	E0198_004398	+	CLUG_05164
QOBI02000006.1	154664	155309	7.1099	QOBI02000006.1	154836	155217	3.17666	E0198_004402	-	CLUG_05159
QOBI02000006.1	179778	180439	2.15194	QOBI02000006.1	179670	180384	2.27447	E0198_004414	-	CLUG_05145, CLUG_05382, CLUG_03126
QOBI02000006.1	203860	204491	2.7767	QOBI02000006.1	203850	204390	2.33295	E0198_004422	+	CLUG_05137
QOBI02000006.1	247405	248001	4.25587	QOBI02000006.1	247403	247926	3.16057	E0198_004440	+	CLUG_05120
QOBI02000006.1	263647	264145	2.74666	QOBI02000006.1	263754	264097	2.42605	E0198_004447	-	CLUG_05109
QOBI02000006.1	319633	320784	3.76992	QOBI02000006.1	319392	319867	2.38115	E0198_004471	+	CLUG_05079
QOBI02000006.1	333551	334265	6.39775	QOBI02000006.1	333679	334139	3.86765	E0198_004477	+	CLUG_05070
QOBI02000006.1	354410	356065	5.21493	QOBI02000006.1	354584	355009	2.43175	E0198_004487	-	CLUG_05056
QOBI02000006.1	383862	385069	3.02144	QOBI02000006.1	383700	385217	2.55628	E0198_004498	-	CLUG_05042
QOBI02000006.1	390310	390648	2.29234	QOBI02000006.1	390211	390552	2.33531	E0198_004499	-	CLUG_05040
QOBI02000006.1	457581	458329	5.85427	QOBI02000006.1	457580	457857	3.11935	E0198_004530	-	CLUG_05005
QOBI02000006.1	50353	50934	2.11658	QOBI02000006.1	50435	51683	2.87448	E0198_004351	-	CLUG_05219
QOBI02000006.1	509270	509795	3.46321	QOBI02000006.1	509313	509591	2.20264	E0198_004550	-	CLUG_04982
QOBI02000006.1	510509	510941	2.15003	QOBI02000006.1	510504	510976	2.14939	E0198_004551	-	CLUG_04981, CLUG_04242
QOBI02000006.1	573646	574042	2.99558	QOBI02000006.1	573349	574147	2.10546	E0198_004576	+	CLUG_04951
QOBI02000006.1	619499	621090	2.95909	QOBI02000006.1	619422	621028	2.54548	E0198_004595	-	CLUG_04920
QOBI02000006.1	634566	635107	2.27345	QOBI02000006.1	633920	635227	3.83079	E0198_004601	+	CLUG_04912
QOBI02000006.1	683832	684503	2.60375	QOBI02000006.1	682921	683909	2.2214	E0198_004618	-	CLUG_04890
QOBI02000006.1	709083	709401	2.07505	QOBI02000006.1	709080	711049	2.58528	E0198_004627	-	CLUG_04877
QOBI02000006.1	713741	714392	2.11658	QOBI02000006.1	713681	714092	2.26941	E0198_004628	-	CLUG_04876
QOBI02000006.1	728765	729656	2.41361	QOBI02000006.1	729139	729601	2.08123	E0198_004633	-	CLUG_04868
QOBI02000006.1	737138	737617	6.03607	QOBI02000006.1	737177	737407	2.63127	E0198_004636	-	CLUG_04864
QOBI02000007.1	139834	140808	3.41186	QOBI02000007.1	140084	140783	2.12502	E0198_004715	+	CLUG_05298
QOBI02000007.1	148584	149474	7.62957	QOBI02000007.1	148713	149247	2.77504	E0198_004719	+	CLUG_05302
QOBI02000007.1	193126	194175	3.43559	QOBI02000007.1	194111	194249	2.00239	E0198_004738	+	CLUG_05324
QOBI02000007.1	193126	194175	3.43559	QOBI02000007.1	194111	194249	2.00239	E0198_004739	+	CLUG_05325
QOBI02000007.1	222878	223513	3.10187	QOBI02000007.1	222849	223339	2.07149	E0198_004751	+	CLUG_05340
QOBI02000007.1	313947	315098	6.56465	QOBI02000007.1	314049	314311	2.09543	E0198_004787	-	CLUG_05381
QOBI02000007.1	346630	347278	4.18934	QOBI02000007.1	346611	347835	2.30586	E0198_004801	-	CLUG_05398
QOBI02000007.1	347726	348208	2.21262	QOBI02000007.1	346611	347835	2.30586	E0198_004801	-	CLUG_05398
QOBI02000007.1	37186	37474	2.91027	QOBI02000007.1	37391	38385	2.28956	E0198_004674	+	CLUG_05244
QOBI02000007.1	442772	443233	2.12058	QOBI02000007.1	442784	443938	2.09487	E0198_004847	+	CLUG_05446
QOBI02000007.1	443666	444332	2.63997	QOBI02000007.1	442784	443938	2.09487	E0198_004847	+	CLUG_05446
QOBI02000007.1	452059	452777	2.86113	QOBI02000007.1	451715	452424	2.17789	E0198_004850	+	CLUG_05452
QOBI02000007.1	463211	464086	2.74955	QOBI02000007.1	462981	463631	2.30844	E0198_004855	-	CLUG_05459
QOBI02000007.1	481819	482434	3.14324	QOBI02000007.1	482114	482501	2.27547	E0198_004862	+	CLUG_05469
QOBI02000007.1	499135	501235	2.43521	QOBI02000007.1	499052	499825	2.2885	E0198_004869	-	CLUG_05475
QOBI02000007.1	499135	501235	2.43521	QOBI02000007.1	500036	501294	2.53254	E0198_004869	-	CLUG_05475
QOBI02000007.1	50663	51930	2.29166	QOBI02000007.1	50660	52053	2.63346	E0198_004679	-	CLUG_05249
QOBI02000007.1	604922	605574	3.17731	QOBI02000007.1	605050	605325	2.08253	E0198_004904	+	CLUG_05518
QOBI02000007.1	604922	605574	3.17731	QOBI02000007.1	605541	606143	2.2119	E0198_004904	+	CLUG_05518
QOBI02000007.1	625705	626669	2.89953	QOBI02000007.1	626355	627066	2.45481	E0198_004914	+	CLUG_05529
QOBI02000007.1	655791	656297	4.12182	QOBI02000007.1	655819	656097	2.74965	E0198_004927	-	CLUG_05540
QOBI02000007.1	658806	659747	3.28813	QOBI02000007.1	659242	659792	2.52846	E0198_004928	-	CLUG_05541
QOBI02000007.1	660971	662151	11.3068	QOBI02000007.1	660971	661982	5.68714	E0198_004929	+	CLUG_05542
QOBI02000007.1	673559	674189	2.02529	QOBI02000007.1	673092	674204	2.29027	E0198_004934	+	CLUG_05548
QOBI02000007.1	677971	678806	2.6747	QOBI02000007.1	678611	679815	2.60497	E0198_004936	-	CLUG_05551
QOBI02000007.1	709308	709754	8.94333	QOBI02000007.1	709332	709646	4.37806	E0198_004952	-	CLUG_05569
QOBI02000007.1	730985	732231	7.26002	QOBI02000007.1	731078	732068	2.34685	E0198_004963	-	CLUG_05579
QOBI02000007.1	74537	74834	2.53683	QOBI02000007.1	74415	74621	2.09141	E0198_004690	-	CLUG_05267
QOBI02000007.1	94521	94797	3.23621	QOBI02000007.1	94568	94733	2.53205	E0198_004697	+	CLUG_05275
QOBI02000008.1	155181	155531	3.45438	QOBI02000008.1	155116	155322	2.06562	E0198_005043	-	CLUG_01193, CLUG_05678
QOBI02000008.1	186937	187688	2.32141	QOBI02000008.1	186822	187227	2.12858	E0198_005056	+	CLUG_05694
QOBI02000008.1	186937	187688	2.32141	QOBI02000008.1	187439	188038	2.14356	E0198_005056	+	CLUG_05694
QOBI02000008.1	196307	197411	5.93767	QOBI02000008.1	196381	196949	6.50638	E0198_005058	-	CLUG_05695
QOBI02000008.1	200288	201661	7.74759	QOBI02000008.1	200665	201512	3.32791	E0198_005059	-	CLUG_05697
QOBI02000008.1	204724	205082	2.0569	QOBI02000008.1	204859	205772	2.60744	E0198_005060	+	CLUG_05701
QOBI02000008.1	220489	221636	2.22782	QOBI02000008.1	220783	221477	2.10257	E0198_005064	+	CLUG_05706
QOBI02000008.1	260533	261241	2.35461	QOBI02000008.1	260654	260944	2.20267	E0198_005077	+	CLUG_05723
QOBI02000008.1	260533	261241	2.35461	QOBI02000008.1	261075	261213	2.21105	E0198_005077	+	CLUG_05723
QOBI02000008.1	302351	302858	5.19467	QOBI02000008.1	302408	302786	3.00561	E0198_005091	-	CLUG_05740
QOBI02000008.1	32102	33139	5.45428	QOBI02000008.1	32182	32522	2.92451	E0198_004987	+	#N/A
QOBI02000008.1	330346	331887	3.30328	QOBI02000008.1	330569	331975	2.48281	E0198_005101	+	CLUG_05754
QOBI02000008.1	336001	336480	4.07686	QOBI02000008.1	336012	336480	4.29003	E0198_005103	+	CLUG_05756
QOBI02000008.1	337710	338113	3.05036	QOBI02000008.1	337049	337832	2.31564	E0198_005103	+	CLUG_05756
QOBI02000008.1	340200	341368	2.04246	QOBI02000008.1	339993	341324	2.49858	E0198_005104	+	CLUG_05757
QOBI02000008.1	375158	376192	2.32198	QOBI02000008.1	375139	375833	2.24735	E0198_005120	-	CLUG_05774
QOBI02000008.1	37641	39922	5.61889	QOBI02000008.1	38566	39218	2.37799	E0198_004989	-	CLUG_05619
QOBI02000008.1	37641	39922	5.61889	QOBI02000008.1	39362	39849	2.58406	E0198_004989	-	CLUG_05619
QOBI02000008.1	379557	380010	3.66691	QOBI02000008.1	379243	379656	2.68873	E0198_005121	-	CLUG_05777
QOBI02000008.1	379557	380010	3.66691	QOBI02000008.1	379243	379656	2.68873	E0198_005122	-	#N/A
QOBI02000008.1	405655	406027	4.93436	QOBI02000008.1	405735	405938	2.34277	E0198_005136	-	CLUG_05791
QOBI02000008.1	447554	447912	2.79987	QOBI02000008.1	447624	447788	2.46099	E0198_005153	+	CLUG_05807
QOBI02000008.1	460502	461088	2.07861	QOBI02000008.1	460605	461001	2.32063	E0198_005161	-	CLUG_05817
QOBI02000008.1	462776	463626	7.3332	QOBI02000008.1	462770	463431	5.05307	E0198_005162	+	CLUG_05819
QOBI02000008.1	474866	476254	2.67036	QOBI02000008.1	474910	475123	2.12257	E0198_005165	+	CLUG_05822
QOBI02000008.1	484270	484956	4.30101	QOBI02000008.1	484106	485011	4.8828	E0198_005167	-	CLUG_01939, CLUG_03919, CLUG_05825
QOBI02000008.1	550886	552414	6.26159	QOBI02000008.1	550799	551545	2.36318	E0198_005201	-	CLUG_05860
QOBI02000008.1	560712	561563	4.90886	QOBI02000008.1	560741	561122	2.39138	E0198_005207	+	CLUG_05866
QOBI02000008.1	591246	592286	2.36321	QOBI02000008.1	591460	591991	2.17977	E0198_005221	-	CLUG_05882
QOBI02000008.1	61032	61641	3.83588	QOBI02000008.1	61145	61627	3.10135	E0198_004997	+	CLUG_05631
QOBI02000008.1	626303	626937	3.76277	QOBI02000008.1	626375	626835	2.32512	E0198_005237	+	CLUG_05904
QOBI02000008.1	632604	632928	2.12794	QOBI02000008.1	632528	632812	2.0024	E0198_005239	-	CLUG_05906
QOBI02000008.1	64427	65355	2.37846	QOBI02000008.1	64098	66032	2.13242	E0198_004998	-	CLUG_05632
QOBI02000008.1	652714	653182	4.74289	QOBI02000008.1	652805	653134	3.14944	E0198_005248	-	CLUG_05914
QOBI02000008.1	676925	677807	3.90967	QOBI02000008.1	677609	677809	2.17284	E0198_005259	+	CLUG_05929
QOBI02000008.1	73038	73430	2.69078	QOBI02000008.1	73154	73349	2.41042	E0198_005002	-	CLUG_05635
