# Supplementary material for: Coordinated regulation of Mdr1- and Cdr1-mediated protection from antifungals by the Mrr1 transcription factor in emerging Candida spp
Source: mBio. 2025 Oct 7;16(11):e01323-25. doi: 10.1128/mbio.01323-25 (PMC12607694; doi:10.1128/mbio.01323-25)
Supplement: Data set S2 — Indirect targets of Mrr1 and Gene Ontology analysis. [file mbio.01323-25-s0002.xlsx]

## Sheet: File S2A
Supplemental File 2A. The indirect Mrr1 targets are defined as genes that show differential expression in RNA-seq comparisons of strains with constitutively-active Mrr1 compared to strains with low Mrr1 activity or strains lacking MRR1 in Demers et al. (2021) (20) but lack HF-Mrr1Y813C-binding peaks in adjacent intergenic regions. The C. lusitaniae ATCC gene ids along with their C. albicans homol…
C. lusitaniae Gene#	C. albicans Gene#	Putative function of homologs	Gene name / Additional comments
CLUG_02156		discontinued in NCBI
CLUG_03199	C6_02480W_A	Similar to alcohol dehydrogenases; induced by benomyl treatment, nitric oxide; induced in core stress response; oxidative stress-induced via Cap1; Spider biofilm repressed	ADH7
CLUG_02968	CR_09100C_A	Aldo-keto reductase; increased transcript associated with MDR1 overexpression, benomyl or long-term fluconazole treatment; overexpression does not affect drug or oxidative stress sensitivity; stationary phase enriched; flow biofim repressed
CLUG_04991	C5_02860C_A	NAD(H)-linked methylglyoxal oxidoreductase involved in regulation of methylglyoxal and pyruvate levels; regulation associated with azole resistance; induced in core stress response or by oxidative stress via Cap1, fluphenazine, benomyl	MGD2/ GRP2
CLUG_02278	#N/A	Has domain(s) with predicted transmembrane transporter activity and role in transmembrane transport	Homologous to C. auris B8441 B9J08_004113
CLUG_00074	#N/A		Protein blast did not yield any results in C. albicans and C. auris
CLUG_02155	#N/A		Protein blast did not yield any results
CLUG_00218	C3_07340W	Aldo/keto reductase; mutation confers hypersensitivity to toxic ergosterol analog; farnesol-repressed; stationary phase enriched protein; flow model biofilm induced; Spider biofilm repressed	GCY1
CLUG_02362	C2_09590C_A	Ortholog(s) have copper ion transmembrane transporter activity, inorganic phosphate transmembrane transporter activity
CLUG_04043	C3_04450C_A	Protein of unknown function; induced by alpha pheromone in SpiderM medium
CLUG_01978	C4_02610C_A	Putative sulfate transporter	SUL2
CLUG_04007	CR_07790C_A	Nitric oxide dioxygenase; acts in nitric oxide scavenging/detoxification; role in virulence in mouse; transcript activated by NO, macrophage interaction; Hap43, hypha repressed; mRNA binds She3 (	YHB1
CLUG_00191	C4_03430W_A	Ortholog of S. cerevisiae Moh1, essential for staionaryOrtholog of S. cerevisiae Moh1, essential for staionary phase growth; induced by alpha pheromone in SpiderM medium and by Mnl1 under weak acid stress; possibly essential (UAU1 method); flow model biofilm induced; Spider biofilm induced phase growth	MOH1
CLUG_00824		Has domain(s) with predicted structural constituent of cell wall activity and cell wall localization	Homologous to C. auris B8441 B9J08_003910
CLUG_04697	C1_12730W_A	Protein containing a BAR domain, which is found in proteins involved in membrane curvature; possibly involved in endocytosisProtein containing a BAR domain, which is found in proteins involved in membrane curvature; null mutant does not display the endocytic, hyphal growth, virulence, or cell wall defects exhibited by mutants in related genes RVS161 and RVS1	RVS162
CLUG_01734	C1_14360C_A	Putative cell wall integrity and stress response subunit 4 precursor; transcription is specific to white cell type	WSC4
CLUG_05274	#N/A	not in NCBI
CLUG_05607	C2_09130C_A	Putative GPI-anchored adhesin-like protein; opaque-specific transcript; macrophage-induced gene; Hap43-repressed gene; Spider biofilm induced	IFF6
CLUG_00417	C3_03640W_A	Putative allantoate permease; fungal-specific (no human or murine homolog)	DAL9
CLUG_03802	C6_02420W_A	Putative phosphatidyl glycerol phospholipase C; Plc1-regulated; flow model biofilm induced; Spider biofilm induced
CLUG_02301	CR_08820C_A	Ortholog of S. cerevisiae Tar1p; Transcript Antisense to Ribosomal RNA; encoded within the 25S rRNA gene on the opposite strand; induced by Tbf1	TAR1
CLUG_05892	C1_11660W_A	Putative glutamate decarboxylase; alkaline, macrophage-downregulated gene; amphotericin B induced; induced by Mnl1 under weak acid stress; stationary phase enriched protein; rat catheter biofilm repressed	GAD1
CLUG_04520	C2_02820C_A	Unknown functions, possibly have mitochondrion localizationProtein of unknown function; rat catheter and Spider biofilm induced
CLUG_02884	C5_03510C_A	Protein of unknown function; mRNA binds to She3; Hap43-repressed; rat catheter and flow model biofilm induced
CLUG_05798	C2_03110W_A	Protein of unknown function; upregulated in a cyr1 or ras1 null mutant; induced by nitric oxide
CLUG_02844	C4_04080C_A	Cell wall protein; putative GPI anchor; expression regulated upon white-opaque switch; induced by Congo Red and cell wall regeneration; Bcr1-repressed in RPMI a/a biofilms	PGA31
CLUG_03970	C5_02690W_A	Putative oxidoreductase; Hap43-repressed gene; clade-associated gene expression	BZD99
CLUG_00811	C4_03720C_A	Predicted oxidoreductase activity
CLUG_01124	C1_10360C_A	Putative protein of unknown function; Hap43p-repressed gene; increased transcription is observed upon fluphenazine treatment; possibly transcriptionally regulated by Tac1p; induced by nitric oxide; fungal-specific (no human/murine homolog
CLUG_00247	C4_00530C_A	Has domain(s) with predicted hydrolase activity, nucleotidase activity
CLUG_04243	C1_13870W_A	ATP sulfurlyase; sulfate assimilation; repressed by Met, Cys, Sfu1, or in fluconazole-resistant isolate; Hog1, caspofungin, white phase-induced; induced on biofilm formation, even in presence of Met and Cys; Spider, F-12/CO2 biofilm induced	MET3
CLUG_00055	C1_01890C_A	Putative UBX-domain (ubiquitin-regulatory domain) protein; macrophage-downregulated gene
CLUG_04008	C7_03780C_A	Has domain(s) with predicted nitronate monooxygenase activity	NPD1
CLUG_03094	C2_01660C_A	Protein of unknown function; possible ER protein; Hap43p-repressed; Spider biofilm induced
CLUG_05613	C1_00670C_A	Predicted Zn(II)2Cys6 transcription factor; has similarity to S. cerevisiae Uga3, a transcription factor involved in the regulation of gamma-aminobutyrate metabolism genes; rat catheter biofilm induced	UGA32
CLUG_02052	C6_03270C_A	Putative NADPH-dependent 1-acyl dihydroxyacetone phosphate reductase; shows colony morphology-related gene regulation by Ssn6p	AYR2
CLUG_05367	#N/A		No blast hits in C. albicans and C. auris
CLUG_02701	C4_07050W_A	Alkaline dihydroceramidase; involved in sphingolipid metabolism; Mob2-dependent hyphal regulation; transcript is regulated by Nrg1 and Mig1; Hap43-repressed	YDC1
CLUG_03835	C1_10020W_A	GATA-type transcription factor; regulator of iron-responsive genes; represses iron utilization genes if iron is present; Hap43-repressed; promotes gastrointestinal commensalism in mice; Spider biofilm induced (	SFU1
CLUG_02761	C5_04510W_A	Glycerophosphocholine phosphodiesterase; mutation confers hypersensitivity to 5-fluorouracil (5-FU); F-12/CO2 early biofilm induced	GDE1
CLUG_02387	C3_02950C_A	Putative methionine biosynthesis protein; ketoconazole-induced; amphotericin B repressed; Spider biofilm repressed	MET13
CLUG_05534	C3_03870C_A	Secreted aspartyl protease; roles in adhesion, cell surface integrity; induced by antifungal drugs, stationary phase, or in white-phase cells; farnesol-downregulated in biofilm; autocatalytic processing; GPI-anchor; Spider biofilm induced	SAP9
CLUG_00669	#N/A		Homologous to C. auris B8441 B9J08_002563
CLUG_01106	C6_04430W_A	Scaffold protein for the mitogen-activated protein (MAP) kinase cascade that regulates mating; required for opaque mating or white biofilm formation in response to mating pheromone; induced in response to pheromone; Hap43p-repressed	CST5
CLUG_02778	C2_05070W_A	Ferric reductase; alkaline induced; ciclopirox olamine; Hap43-induced	FRE9
CLUG_01200	C7_00280W_A	Glucose, fructose, mannose transporter; major facilitator superfamily; role in macrophage-induced hyphal growth; detected at germ tube plasma membrane by mass spectrometry; Snf3p-induced; 12 probable transmembrane segments	HGT12
CLUG_03427	C2_00660C_A	Cu-containing superoxide dismutase; role in response to host innate immune ROS; regulated on white-opaque switch; induced under iron starvation; ciclopirox olamine induced; caspofungin repressed; SOD1,4,5,6 gene famil	SOD4
CLUG_04344	C4_04320W_A	Major cell-surface ferric reductase under low-iron conditions; 7 transmembrane regions and a secretion signal predicted; Tup1, Rim101, Ssn6, Hog1, caspofungin repressed; ciclopirox olamine induced; rat catheter biofilm induced	FRE10
CLUG_05008	#N/A	hypothetical protein	Homologous to to C. auris B8441 B9J08_02356
CLUG_03197	#N/A		Homologous to C. auris CJJ07_002376
CLUG_04901	#N/A		No blast hits in C. albicans and C. auris
CLUG_00422	C2_05250C_A	Aspartate aminotransferase; soluble protein in hyphae; macrophage-induced protein; alkaline upregulated; amphotericin B repressed; gene used for strain identification by multilocus sequence typing; farnesol-, Hap43p-induced; GlcNAc-induced (	AAT1
CLUG_04902	C1_04870W_A	Similar to secreted aspartyl proteases	Homologous to C. auris B8441 B9J08_02356
CLUG_03810	C6_02330W_A	Described as a Gag-related protein; hyphal induced; downregulation correlates with clinical development of fluconazole resistance; repressed by nitric oxide, 17-beta-estradiol, ethynyl estradiol
CLUG_01845	C4_03190W_A	Protein with a predicted FAD-dependent pyridine nucleotide reductase domains; putative oxidoreductase; Plc1-regulated; possibly an essential gene, disruptants not obtained by UAU1 method
CLUG_04748	C1_14130W_A	High-affinity iron permease; required for mouse virulence, low-iron growth; iron, amphotericin B, caspofungin, ciclopirox, Hog1p, Sef1p, Sfu1p, and Hap43p regulated; complements S. cerevisiae ftr1 iron transport; Hap43p-represse	FTR1
CLUG_05662	C7_01170C_A	Putative oxidoreductase; mutation confers hypersensitivity to toxic ergosterol analog; rat catheter and Spider biofilm induced	QTH1
CLUG_02395	C3_02610C_A	Glutathione-independent glyoxalase; binds human immunoglobulin E; alkaline, fluconazole, Hog1 repressed; hypoxia, oxidative stress via Cap1, Hap43 induced; stationary-phase enriched; rat catheter, Spider biofilm induced	GLX3
CLUG_03279	C1_10050W_A	Protein of unknown function; induced by Mnl1 under weak acid stress; Hap43-induced; mutant is viable
CLUG_01971	#N/A
CLUG_03693	C6_00730W_A	Ortholog of C. dubliniensis CD36 : Cd36_60640, C. parapsilosis CDC317 : CPAR2_602930, C. auris B8441 : B9J08_001862, Candida tenuis NRRL Y-1498 : CANTEDRAFT_115038 and Pichia stipitis Pignal : PICST_31932
CLUG_01565	C6_00480C_A	Putative multicopper oxidase; ketoconazole/caspofungin/amphotericin B repressed; Sef1/Sfu1/Hap43 regulated; reports differ if functional homolog of ScFet3; rat catheter and Spider biofilm induced	FET31
CLUG_05588	C3_03610W_A	Putative allantoin permease; putative uracil permease	FUR4
CLUG_00983	CR_06860C_A	Aromatic decarboxylase; Ehrlich fusel oil pathway of aromatic alcohol biosynthesis; alkaline repressed; protein abundance affected by URA3 expression in CAI-4 strain; Spider biofilm induced	ARO10
CLUG_05592			Homologous to C. auris B8441 B9J08_02356. No C. albicans homolog detected
CLUG_04838	#N/A		No blast hits in C. albicans and C. auris
CLUG_02715	C1_11210C_A	CCAAT-binding factor-dependent transcription factor; repressor; also called CAP2; required for low iron response; similar to bZIP transcription factor AP-1; repressed by Sfu1; ciclopirox olamine induced; rat catheter, Spider biofilm induc	HAP43
CLUG_04204	#N/A
CLUG_05100	C2_04460W_A	ynthase, minor isoform; repressed by nitric oxide and by hypoxia; protein level decreases in stationary phase cultures; induced by ketoconazole, Spider biofilm induced; flow model biofilm repressed	LYS22
CLUG_02780	C1_09400C_A	Putative iron permease involved in the production of prostaglandin E2; mutants show decreased metabolic activity in biofilms	FTH1
CLUG_01274		MONOCARBOXYLATE/h+ SYMPORTER, jEN2P-SIMILARITY	Homologous to C. auris B8441 B9J08_04958
CLUG_03514	C6_04620C_A	Putative transporter; fungal-specific; similar to Nag3p and to S. cerevisiae Ypr156Cp and Ygr138Cp; required for wild-type mouse virulence and wild-type cycloheximide resistance; gene cluster encodes enzymes of GlcNAc catabolism	NAG4
CLUG_03661	C7_00290C_A	Predicted sugar transporter, involved in glycerol utilization; member of the major facilitator superfamily; 12 transmembrane; gene has intron; oxidative stress-induced via Cap1p; expressed in rich medium, 2% glucose	HGT13
CLUG_04095	C4_00110C_A	Ferric reductase-related protein involved in heme acquisition; alkaline-induced by Rim101; iron-chelation-induced by CCAAT-binding factor; fluconazole-repressed; ciclopirox-, hypoxia-, Hap43-induced	FRP1
CLUG_04096	C4_00120W_A	GPI-linked hyphal surface antigen; induced by ciclopirox olamine, ketoconazole, Rim101 at pH 8; Hap43, fluconazole; flow model biofilm induced; Spider biofilm induced; required for RPMI biofilm; Bcr1-induced in a/a biofilm	PGA7
CLUG_04097	C4_00130W_A	GPI-linked cell wall protein; hemoglobin utilization; Rfg1, Rim101, Tbf1, Fe regulated; Sfu1, Hog1, Tup1, serum, alkaline pH, antifungal drugs, geldamycin repressed; Hap43 induced; required for RPMI biofilms; Spider biofilm induced	RBT5
CLUG_02348	C5_01360W_A	C-terminus similar to ferric reductases; induced in low iron; Sfu1-repressed; ciclopirox olamine induced; colony morphology-related gene regulation by Ssn6; Hap43-repressed; Sef1-regulated	CFL4

## Sheet: File S2B
Supplemental File 2B. GO slim analysis of C. albicans homologs of the genes in File S2A was performed using Candida Genome Database (CGD).
GOID	GO term	Frequency	Gene(s)	Organism
6810	transport	14 out of 57 genes, 24.6%	HGT12 FTR1 FRP1 FRE10 RBT5 RVS162 C2_09590C_A DAL9 FTH1 CFL4 HGT13 FUR4 SUL2 NAG4	Candida albicans
8150	biological_process	14 out of 57 genes, 24.6%	C1_10360C_A C5_03510C_A C3_04450C_A C7_03780C_A C4_00530C_A C6_00730W_A C6_02330W_A C2_02820C_A FRE9 MOH1 C1_10050W_A C4_03190W_A C4_03720C_A C2_03110W_A	Candida albicans
42221	response to chemical	10 out of 57 genes, 17.5%	SFU1 HGT12 GLX3 C5_02690W_A GAD1 YHB1 CST5 GCY1 SOD4 NAG4	Candida albicans
6950	response to stress	10 out of 57 genes, 17.5%	HGT12 WSC4 FTR1 GLX3 FRP1 C5_02690W_A GAD1 YHB1 GCY1 SOD4	Candida albicans
44419	biological process involved in interspecies interaction between organisms	8 out of 57 genes, 14.0%	FTR1 HAP43 SAP9 YHB1 SOD4 PGA7 SAP7 NAG4	Candida albicans
50789	regulation of biological process	7 out of 57 genes, 12.3%	SFU1 TAR1 HAP43 SAP9 UGA32 CST5 CFL4	Candida albicans
6629	lipid metabolic process	5 out of 57 genes, 8.8%	GDE1 FTH1 C6_02420W_A C2_01660C_A YDC1	Candida albicans
30447	filamentous growth	5 out of 57 genes, 8.8%	HGT12 SAP9 UGA32 YHB1 CST5	Candida albicans
19725	cellular homeostasis	5 out of 57 genes, 8.8%	SFU1 FTR1 FRP1 RBT5 C2_09590C_A	Candida albicans
42710	biofilm formation	3 out of 57 genes, 5.3%	RBT5 CST5 PGA7	Candida albicans
16192	vesicle-mediated transport	3 out of 57 genes, 5.3%	RBT5 RVS162 FTH1	Candida albicans
7155	cell adhesion	2 out of 57 genes, 3.5%	RBT5 C6_02420W_A	Candida albicans
7165	signal transduction	2 out of 57 genes, 3.5%	SAP9 CST5	Candida albicans
30163	protein catabolic process	1 out of 57 genes, 1.8%	C1_01890C_A	Candida albicans
6457	protein folding	1 out of 57 genes, 1.8%	GLX3	Candida albicans
5975	carbohydrate metabolic process	1 out of 57 genes, 1.8%	GCY1	Candida albicans
16070	RNA metabolic process	1 out of 57 genes, 1.8%	CFL4	Candida albicans
6766	vitamin metabolic process	1 out of 57 genes, 1.8%	CR_09100C_A	Candida albicans
71555	cell wall organization	1 out of 57 genes, 1.8%	SAP9	Candida albicans
747	conjugation with cellular fusion	1 out of 57 genes, 1.8%	IFF6	Candida albicans
70783	growth of unicellular organism as a thread of attached cells	1 out of 57 genes, 1.8%	CST5	Candida albicans
		* GO was not assigned to C4_04080C_A , C6_03270C_A , C3_02950C_A and C6_00480C_A, MET3, ARO10, LYS22, C6_02480W_A, GRP2, C7_01170C_A, AAT1 in CGD
