# Supplementary material for: Coordinated regulation of Mdr1- and Cdr1-mediated protection from antifungals by the Mrr1 transcription factor in emerging Candida spp
Source: mBio. 2025 Oct 7;16(11):e01323-25. doi: 10.1128/mbio.01323-25 (PMC12607694; doi:10.1128/mbio.01323-25)
Supplement: Data set S3 — cMBM analysis. [file mbio.01323-25-s0003.xlsx]

## Sheet: Legend
Supplemental file 3. Find Individual Motif Occurances (FIMO) analysis of cMBM within HF-Mrr1Y813C peak regions corresponding to genes constituting the Mrr1 regulon
	FIMO_expt1	Peak coordinates from HF-Mrr1Y813C CUT&RUN experiment 1
	FIMO_expt2	Peak coordinates from HF-Mrr1Y813C CUT&RUN experiment 2

## Sheet: FIMO_expt1
C. lusitaniae ATCC Gene #	C. lusitaniae L17 Gene #	Peak coordinates	Motif start within peak sequence	Motif stop within peak sequence	Strand in which motif was found	FIMO score	p-value	q-value	matched_sequence
CLUG_00542 (MRR1)	E0198_000610	QOBI02000001.1_1282451-1282888	165	173	+	9.2561	0.000312	0.172	CGGAGATGT
			202	210	-	11.9024	4.6e-05	0.0836	CGGAGATAT
			264	272	-	11.1341	9.38e-05	0.0942	CGGAGTTGA
			404	412	-	7.35366	0.000772	0.295	CGGCAATAG
CLUG_01020	E0198_000159 3'	QOBI02000001.1_316187-316902	180	188	-	9.53659	0.000266	0.163	CGGACTTAC
			204	212	-	12.3171	2.94e-05	0.0836	CGGCGTTAA
			359	367	-	10.1707	0.000178	0.125	CGGACTTTA
			416	424	+	10.2927	0.000169	0.124	CGGAGGTAA
CLUG_00700	5' E0198_000469	QOBI02000001.1_975194-976119	204	212	-	11.2439	9.05e-05	0.0942	CGGATTTAA
			241	249	-	10.5122	0.000144	0.119	CGGAGTTTC
			798	806	-	8.14634	0.000538	0.238	CGGTGATAT
CLUG_01594	5' E0198_001720	QOBI02000002.1_1452790-1453392	239	247	-	14.0732	4.03e-06	0.0829	CGGAGATAA
			488	496	-	11.1341	9.38e-05	0.0942	CGGAGTTGA
			539	547	-	11.1341	9.38e-05	0.0942	CGGAGTTGA
CLUG_01574	E0198_001732	QOBI02000002.1_1480139-1482502	9	17	+	8.97561	0.000366	0.184	CGGAATTAA
			116	124	+	12.122	3.87e-05	0.0836	CGGAGATAC
			124	132	-	6.89024	0.000903	0.323	CGGCTCTAG
			273	281	+	12.6098	2.2e-05	0.0836	CGGCGATAA
			378	386	+	9.17073	0.000323	0.172	CGGAGCTAT
			631	639	+	11.9024	4.6e-05	0.0836	CGGAGATAT
			641	649	+	11.7805	5.61e-05	0.0836	CGGACATAA
			921	929	+	6.82927	0.000919	0.326	CGGCCATTT
			1088	1096	+	6.7561	0.000955	0.333	CGGTGTTTC
			1096	1104	-	7.76829	0.000656	0.265	AGGAGATAG
			1103	1111	-	13.622	1.14e-05	0.0836	CGGAGATAG
			2085	2093	-	8.7439	0.000402	0.19	CGGGTATAA
			2182	2190	-	10.3171	0.000162	0.124	CGGTGATAA
CLUG_01393	E0198_001905	QOBI02000002.1_1837480-1838405	3	11	-	9.39024	0.000282	0.168	CGGAGCTAC
			36	44	+	11.7805	5.61e-05	0.0836	CGGACATAA
			325	333	-	8.81707	0.00039	0.186	CGGAAATAG
			468	476	+	12.7561	1.87e-05	0.0836	CGGAGATTA
			716	724	+	13.3293	1.47e-05	0.0836	CGGAGTTAG
CLUG_01282, CLUG_01281	E0198_002003, E0198_002004	QOBI02000002.1_2060020-2062075	178	186	+	6.68293	0.00098	0.336	CGGGTTTTG
			509	517	-	8.56098	0.00043	0.201	CGGCGCTTA
			722	730	-	12.122	3.87e-05	0.0836	CGGAGATAC
			762	770	-	7.92683	0.00061	0.251	TGGAGTTAA
			785	793	-	11.0366	0.000101	0.0968	CGGACTTAG
			838	846	+	9.17073	0.000323	0.172	CGGAGCTAT
			1479	1487	-	9.31707	0.0003	0.172	CGGACTTAT
			1508	1516	-	7.92683	0.00061	0.251	AGGAGTTAA
			1623	1631	+	10.0122	0.000199	0.128	CGGACATTG
			1738	1746	+	8.21951	0.000525	0.237	AGGAGATAA
			1802	1810	+	7.4878	0.000744	0.289	CGGTTTTAA
			1807	1815	-	8.45122	0.00046	0.213	CGGGTTTAA
			1853	1861	-	11.2439	9.05e-05	0.0942	CGGATTTAA
CLUG_02157	E0198_001208	QOBI02000002.1_306901-307999	235	243	-	10.5488	0.000138	0.118	CGGCGTTTG
			289	297	+	7.70732	0.000679	0.272	CGGCGCTAT
			294	302	-	8.81707	0.00039	0.186	CGGAAATAG
			310	318	-	10.9756	0.00011	0.101	CGGAGATGG
			393	401	-	11.7805	5.61e-05	0.0836	CGGACATAA
			458	466	-	11.5366	6.5e-05	0.0836	CGGATATAA
			532	540	-	11.9024	4.6e-05	0.0836	CGGAGATAT
			640	648	+	7.95122	0.000598	0.251	CGGAAATTA
			813	821	+	6.78049	0.000941	0.331	CGGGGCTTG
			866	874	-	14.0732	4.03e-06	0.0829	CGGAGATAA
			930	938	+	10.2927	0.000169	0.124	CGGAGGTAA
CLUG_02139	E0198_001225	QOBI02000002.1_350519-351147	166	174	+	12.122	3.87e-05	0.0836	CGGAGATAC
			181	189	+	12.122	3.87e-05	0.0836	CGGAGATAC
			194	202	+	7.09756	0.000834	0.309	CGGAAATAT
			293	301	-	8.07317	0.000561	0.246	CGGAGCTTC
			314	322	+	7.03659	0.000858	0.315	CGGGCATAC
CLUG_02042	E0198_001302	QOBI02000002.1_534315-534864	103	111	+	10.5854	0.000135	0.118	CGGAGATTT
			139	147	+	9.13415	0.000327	0.172	CGGACATGA
			321	329	-	12.4634	2.6e-05	0.0836	CGGAGTTTA
CLUG_01940	E0198_001391	QOBI02000002.1_757149-757742	205	213	+	6.92683	0.000885	0.322	CGGGCTTTG
			283	291	-	9.04878	0.000344	0.175	CGGCGTTTC
CLUG_01938_39 (MDR1)	E0198_001392	QOBI02000002.1_759890-761526	212	220	+	10.1463	0.000181	0.125	CGGCGTTAT
			233	241	+	11.7805	5.61e-05	0.0836	CGGACATAA
			459	467	+	8.89024	0.000373	0.185	CGGATATGA
			501	509	-	9.47561	0.000277	0.168	CGGAGATGC
			659	667	+	8.21951	0.000525	0.237	TGGAGATAA
			772	780	+	11.5366	6.5e-05	0.0836	CGGATATAA
			777	785	-	11.6098	6.01e-05	0.0836	CGGAGTTAT
			1040	1048	+	10.0732	0.000185	0.125	CGGCTATAA
			1315	1323	-	12.6098	2.2e-05	0.0836	CGGCGATAA
			1389	1397	-	11.3415	7.57e-05	0.0942	CGGAGCTAA
		QOBI02000002.1_762176-762817	58	66	+	9.36585	0.000287	0.169	CGGATATAT
			364	372	-	13.7805	8.06e-06	0.0829	CGGAGTTAA
CLUG_01897	E0198_001437	QOBI02000003.1_1109412-1109648	13	21	+	10.1463	0.000181	0.125	CGGCGTTAT
			152	160	+	7.85366	0.000629	0.256	CGGAGCTTT
CLUG_03113	E0198_002139	QOBI02000003.1_197085-198318	240	248	+	10.0732	0.000185	0.125	CGGCTATAA
			576	584	-	10.3171	0.000162	0.124	CGGTGATAA
			824	832	-	10.0244	0.000196	0.128	CGGAGCTTA
			875	883	-	9.82927	0.000225	0.142	CGGACATAC
			922	930	+	10.5122	0.000144	0.119	CGGAGTTTC
CLUG_02758	E0198_002456	QOBI02000003.1_968806-969315	227	235	+	12.4634	2.6e-05	0.0836	CGGAGTTTA
			366	374	+	7.92683	0.00061	0.251	CGGCGCTAC
CLUG_03198	E0198_002873	QOBI02000004.1_11924-12215	19	27	+	10.0244	0.000196	0.128	CGGAGCTTA
			51	59	-	11.5366	6.5e-05	0.0836	CGGATATAA
			137	145	-	8.82927	0.000382	0.186	CGGCGTTTT
CLUG_04093	E0198_003674	QOBI02000004.1_1777601-1778295	487	495	+	9.78049	0.000229	0.143	CGGCTTTAA
CLUG_04593	E0198_003888	QOBI02000005.1_441734-442552	30	38	+	11.0366	0.000101	0.0968	CGGACTTAG
			153	161	-	6.68293	0.00098	0.336	CGGGGATGC
			232	240	+	11.3293	7.9e-05	0.0942	CGGACATAG
			602	610	+	7.34146	0.000775	0.295	CGGCTCTAA
			628	636	-	11	0.000104	0.0977	CGGCGTTTA
			638	646	+	12.3049	3.27e-05	0.0836	CGGAGATTG
CLUG_04429	E0198_004040	QOBI02000005.1_750731-752640	653	661	+	9.26829	0.000309	0.172	CGGAAATAA
			966	974	+	9.10976	0.000333	0.174	CGGGGATAT
			1032	1040	+	9.26829	0.000309	0.172	CGGAAAtaa
			1051	1059	-	8.0122	0.000578	0.25	CGGCGATGC
			1075	1083	+	7.13415	0.000826	0.309	CGGCCCTAG
			1094	1102	+	11.8659	4.87e-05	0.0836	CGGCGTTAG
			1135	1143	+	8.14634	0.000538	0.238	CGGTGATAT
			1191	1199	+	8	0.000589	0.251	CGGGTTTAG
			1525	1533	+	7.20732	0.000809	0.306	CGGAATTTG
			1623	1631	-	6.89024	0.000903	0.323	CGGCTCTAG
			1704	1712	-	10.2927	0.000169	0.124	CGGAGGTAA
CLUG_05005	E0198_004530	QOBI02000006.1_457581-458329	185	193	-	11.9024	4.6e-05	0.0836	CGGAGATAT
			248	256	+	11.5366	6.5e-05	0.0836	CGGATATAA
			258	266	-	7.57317	0.000713	0.282	CGGTCATAG
			550	558	-	9.04878	0.000344	0.175	CGGACCTAA
			673	681	-	11.2439	9.05e-05	0.0942	CGGATTTAA
CLUG_04865	5' E0198_004635	QOBI02000006.1_737138-737617	50	58	-	11.5366	6.5e-05	0.0836	CGGATATAA
			159	167	-	10.3171	0.000162	0.124	CGGCCATAA
			232	240	+	11.2805	8.56e-05	0.0942	CGGGGATAA
			285	293	+	10.8049	0.000122	0.109	CGGAGATTC
CLUG_05825 (FLU1)	E0198_005167	QOBI02000008.1_484270-484956	26	34	-	9.17073	0.000323	0.172	CGGAGCTAT
			334	342	+	7.5	0.000735	0.288	CGGAAATTg
			390	398	+	13.7805	8.06e-06	0.0829	CGGAGTTAA

## Sheet: FIMO_expt2
C. lusitaniae ATCC Gene #	C. lusitaniae L17 Gene #	Peak coordinates	Motif start within peak sequence	Motif stop within peak sequence	Strand in which motif was found	FIMO score	p-value	q-value	matched_sequence
CLUG_00542	E0198_000610	QOBI02000001.1_1282477-1282680	139	147	+	9.2561	0.000312	0.155	CGGAGATGT
			176	184	-	11.9024	4.6e-05	0.0648	CGGAGATAT
		QOBI02000001.1_1282857-1283336	63	71	-	8.0122	0.000578	0.218	CGGCGATGC
			418	426	+	6.7561	0.000955	0.284	CGGTGTTTC
CLUG_01020	E0198_000159 3'	QOBI02000001.1_316161-316656	206	214	-	9.53659	0.000266	0.149	CGGACTTAC
			230	238	-	12.3171	2.94e-05	0.0648	CGGCGTTAA
			385	393	-	10.1707	0.000178	0.112	CGGACTTTA
			442	450	+	10.2927	0.000169	0.111	CGGAGGTAA
CLUG_00700	5' E0198_000469	QOBI02000001.1_975853-976064	139	147	-	8.14634	0.000538	0.21	CGGTGATAT
CLUG_01594	5' E0198_001720	QOBI02000002.1_1452792-1453264	237	245	-	14.0732	4.03e-06	0.0648	CGGAGATAA
CLUG_01574	E0198_001732	QOBI02000002.1_1480091-1481791	57	65	+	8.97561	0.000366	0.166	CGGAATTAA
			164	172	+	12.122	3.87e-05	0.0648	CGGAGATAC
			172	180	-	6.89024	0.000903	0.276	CGGCTCTAG
			321	329	+	12.6098	2.2e-05	0.0648	CGGCGATAA
			426	434	+	9.17073	0.000323	0.155	CGGAGCTAT
			679	687	+	11.9024	4.6e-05	0.0648	CGGAGATAT
			689	697	+	11.7805	5.61e-05	0.0648	CGGACATAA
			969	977	+	6.82927	0.000919	0.278	CGGCCATTT
			1136	1144	+	6.7561	0.000955	0.284	CGGTGTTTC
			1144	1152	-	7.76829	0.000656	0.23	AGGAGATAG
			1151	1159	-	13.622	1.14e-05	0.0648	CGGAGATAG
		QOBI02000002.1_1482101-1482334	123	131	-	8.7439	0.000402	0.17	CGGGTATAA
			220	228	-	10.3171	0.000162	0.111	CGGTGATAA
CLUG_01393	E0198_001905	QOBI02000002.1_1837464-1838395	19	27	-	9.39024	0.000282	0.153	CGGAGCTAC
			52	60	+	11.7805	5.61e-05	0.0648	CGGACATAA
			341	349	-	8.81707	0.00039	0.167	CGGAAATAG
			484	492	+	12.7561	1.87e-05	0.0648	CGGAGATTA
			732	740	+	13.3293	1.47e-05	0.0648	CGGAGTTAG
CLUG_01282, CLUG_01281	E0198_002003, E0198_002004	QOBI02000002.1_2060552-2060990	190	198	-	12.122	3.87e-05	0.0648	CGGAGATAC
			230	238	-	7.92683	0.00061	0.219	TGGAGTTAA
			253	261	-	11.0366	0.000101	0.0845	CGGACTTAG
			306	314	+	9.17073	0.000323	0.155	CGGAGCTAT
		QOBI02000002.1_2061497-2061890	2	10	-	9.31707	0.0003	0.155	CGGACTTAT
			31	39	-	7.92683	0.00061	0.219	AGGAGTTAA
			146	154	+	10.0122	0.000199	0.116	CGGACATTG
			261	269	+	8.21951	0.000525	0.21	AGGAGATAA
			325	333	+	7.4878	0.000744	0.247	CGGTTTTAA
			330	338	-	8.45122	0.00046	0.189	CGGGTTTAA
			376	384	-	11.2439	9.05e-05	0.0799	CGGATTTAA
CLUG_02157	E0198_001208	QOBI02000002.1_307100-307652	36	44	-	10.5488	0.000138	0.104	CGGCGTTTG
			90	98	+	7.70732	0.000679	0.236	CGGCGCTAT
			95	103	-	8.81707	0.00039	0.167	CGGAAATAG
			111	119	-	10.9756	0.00011	0.0876	CGGAGATGG
			194	202	-	11.7805	5.61e-05	0.0648	CGGACATAA
			259	267	-	11.5366	6.5e-05	0.0648	CGGATATAA
			333	341	-	11.9024	4.6e-05	0.0648	CGGAGATAT
			441	449	+	7.95122	0.000598	0.219	CGGAAATTA
CLUG_02139	E0198_001225	QOBI02000002.1_350523-350895	162	170	+	12.122	3.87e-05	0.0648	CGGAGATAC
			177	185	+	12.122	3.87e-05	0.0648	CGGAGATAC
			190	198	+	7.09756	0.000834	0.266	CGGAAATAT
			289	297	-	8.07317	0.000561	0.217	CGGAGCTTC
			310	318	+	7.03659	0.000858	0.271	CGGGCATAC
CLUG_02042	E0198_001302	QOBI02000002.1_534330-534853	88	96	+	10.5854	0.000135	0.104	CGGAGATTT
			124	132	+	9.13415	0.000327	0.155	CGGACATGA
			306	314	-	12.4634	2.6e-05	0.0648	CGGAGTTTA
CLUG_01940	E0198_001391	QOBI02000002.1_757088-757482	266	274	+	6.92683	0.000885	0.276	CGGGCTTTG
			344	352	-	9.04878	0.000344	0.159	CGGCGTTTC
		QOBI02000002.1_757646-757917	107	115	+	8.56098	0.00043	0.18	CGGCGCTTA
CLUG_01938_39	E0198_001392, E0198_001393	QOBI02000002.1_759906-761395	196	204	+	10.1463	0.000181	0.112	CGGCGTTAT
			217	225	+	11.7805	5.61e-05	0.0648	CGGACATAA
			443	451	+	8.89024	0.000373	0.167	CGGATATGA
			485	493	-	9.47561	0.000277	0.153	CGGAGATGC
			643	651	+	8.21951	0.000525	0.21	TGGAGATAA
			756	764	+	11.5366	6.5e-05	0.0648	CGGATATAA
			761	769	-	11.6098	6.01e-05	0.0648	CGGAGTTAT
			1024	1032	+	10.0732	0.000185	0.112	CGGCTATAA
			1299	1307	-	12.6098	2.2e-05	0.0648	CGGCGATAA
			1373	1381	-	11.3415	7.57e-05	0.0731	CGGAGCTAA
	E0198_001395	QOBI02000002.1_762315-762875	225	233	-	13.7805	8.06e-06	0.0648	CGGAGTTAA
CLUG_01897	E0198_001437	QOBI02000003.1_1109453-1109687	111	119	+	7.85366	0.000629	0.224	CGGAGCTTT
			217	225	-	7.60976	0.000703	0.241	CGGCTTTAT
CLUG_03113	E0198_002139	QOBI02000003.1_197168-198266	157	165	+	10.0732	0.000185	0.112	CGGCTATAA
			493	501	-	10.3171	0.000162	0.111	CGGTGATAA
			741	749	-	10.0244	0.000196	0.116	CGGAGCTTA
			792	800	-	9.82927	0.000225	0.129	CGGACATAC
			839	847	+	10.5122	0.000144	0.106	CGGAGTTTC
CLUG_02758	E0198_002456	QOBI02000003.1_968894-969155	139	147	+	12.4634	2.6e-05	0.0648	CGGAGTTTA
CLUG_03198	E0198_002873	QOBI02000004.1_11958-12252	17	25	-	11.5366	6.5e-05	0.0648	CGGATATAA
			103	111	-	8.82927	0.000382	0.167	CGGCGTTTT
CLUG_04593	E0198_003888	QOBI02000005.1_441719-442418	45	53	+	11.0366	0.000101	0.0845	CGGACTTAG
			168	176	-	6.68293	0.00098	0.288	CGGGGATGC
			247	255	+	11.3293	7.9e-05	0.074	CGGACATAG
			617	625	+	7.34146	0.000775	0.255	CGGCTCTAA
			643	651	-	11	0.000104	0.085	CGGCGTTTA
			653	661	+	12.3049	3.27e-05	0.0648	CGGAGATTG
CLUG_04429	E0198_004040	QOBI02000005.1_751209-752638	175	183	+	9.26829	0.000309	0.155	CGGAAATAA
			488	496	+	9.10976	0.000333	0.156	CGGGGATAT
			554	562	+	9.26829	0.000309	0.155	CGGAAAtaa
			573	581	-	8.0122	0.000578	0.218	CGGCGATGC
			597	605	+	7.13415	0.000826	0.266	CGGCCCTAG
			616	624	+	11.8659	4.87e-05	0.0648	CGGCGTTAG
			657	665	+	8.14634	0.000538	0.21	CGGTGATAT
			713	721	+	8	0.000589	0.219	CGGGTTTAG
			1047	1055	+	7.20732	0.000809	0.263	CGGAATTTG
			1145	1153	-	6.89024	0.000903	0.276	CGGCTCTAG
			1226	1234	-	10.2927	0.000169	0.111	CGGAGGTAA
CLUG_05005	E0198_004530	QOBI02000006.1_457580-457857	186	194	-	11.9024	4.6e-05	0.0648	CGGAGATAT
			249	257	+	11.5366	6.5e-05	0.0648	CGGATATAA
			259	267	-	7.57317	0.000713	0.242	CGGTCATAG
CLUG_04865	5' E0198_004635	QOBI02000006.1_737177-737407	11	19	-	11.5366	6.5e-05	0.0648	CGGATATAA
			120	128	-	10.3171	0.000162	0.111	CGGCCATAA
			193	201	+	11.2805	8.56e-05	0.0778	CGGGGATAA
CLUG_05825 (FLU1)	E0198_005167	QOBI02000008.1_484106-485011	190	198	-	9.17073	0.000323	0.155	CGGAGCTAT
			498	506	+	7.5	0.000735	0.247	CGGAAATTg
			554	562	+	13.7805	8.06e-06	0.0648	CGGAGTTAA
