# Supplementary material for: Coordinated regulation of Mdr1- and Cdr1-mediated protection from antifungals by the Mrr1 transcription factor in emerging Candida spp
Source: mBio. 2025 Oct 7;16(11):e01323-25. doi: 10.1128/mbio.01323-25 (PMC12607694; doi:10.1128/mbio.01323-25)
Supplement: Data set S4 — Mrr1-ancestral CUT&RUN data. [file mbio.01323-25-s0004.xlsx]

## Sheet: Legend
Supplemental file 4. CUT&RUN peaks corresponding to HF-Mrr1ancestral binding in the C. lusitaniae L17 genome.
	Chr	Indicates the chromosome number in the L17 genome (e.g. QOBI02000001.1 is chromosome #1 (in bold))
	start	peak start position
	end	peak end position
	PeakSignal	Peak signal of the corresponding peak
	Nearest ORF Gene ID	The L17 gene ID of the nearest ORF for the respective peak coordinates
	Strand	Strand location of the gene in the L17 genome
	ATCC gene ID	Respective ATCC gene homologs of the L17 gene ID. #N/A or multiple IDs indicate that the gene is within a multigene family, and orthology was not automatically resolved.
	MDR1, CDR1 and FLU1 genes are highlighted

## Sheet: Sheet1
Chr	start	end	Peak signal	Nearest ORF Gene ID	strand	ATCC Gene ID
QOBI02000002.1	306881	308037	17.2365	E0198_001208	-	#N/A
QOBI02000001.1	2573	4463	16.7968	E0198_000001	+	CLUG_01186
QOBI02000001.1	2573	4463	16.7968	E0198_000002	+	#N/A
QOBI02000007.1	660860	662222	16.1679	E0198_004929	+	CLUG_05542
QOBI02000004.1	1037785	1038853	15.9279	E0198_003351	-	CLUG_03728
QOBI02000002.1	1766232	1767905	15.2822	E0198_001870	-	CLUG_01429
QOBI02000002.1	2059909	2062687	15.2628	E0198_002002	+	CLUG_01283
QOBI02000002.1	2059909	2062687	15.2628	E0198_002003	-	CLUG_01282
QOBI02000002.1	2059909	2062687	15.2628	E0198_002004	+	CLUG_01281
QOBI02000002.1	759852	761544	15.1073	E0198_001392	-	CLUG_01938 (MDR1)
QOBI02000002.1	759852	761544	15.1073	E0198_001393	-
QOBI02000003.1	629607	630430	13.8975	E0198_002326	-	CLUG_02917
QOBI02000004.1	295691	297102	13.7921	E0198_002986	-	CLUG_03333
QOBI02000003.1	1112610	1115012	13.7238	E0198_002515	+	CLUG_02693
QOBI02000003.1	1730196	1731249	12.3459	E0198_002810	-	CLUG_02370
QOBI02000003.1	1434452	1436464	12.2172	E0198_002664	-	CLUG_02540
QOBI02000005.1	538942	540087	11.8805	E0198_003939	-	CLUG_04537
QOBI02000005.1	750635	752666	11.5723	E0198_004038	+	CLUG_04430
QOBI02000005.1	750635	752666	11.5723	E0198_004039	-	#N/A
QOBI02000005.1	750635	752666	11.5723	E0198_004040	+	CLUG_04429
QOBI02000001.1	1906497	1907307	11.237	E0198_000866	+	CLUG_00233
QOBI02000001.1	486580	487221	11.0904	E0198_000238	+	#N/A
QOBI02000001.1	486580	487221	11.0904	E0198_000239	+	CLUG_00932, CLUG_04532
QOBI02000001.1	2342047	2342951	11.062	E0198_001077	-	CLUG_00017
QOBI02000002.1	990340	991089	10.7825	E0198_001499	-	CLUG_01831
QOBI02000002.1	1479987	1481611	10.4828	E0198_001731	-	#N/A
QOBI02000002.1	1479987	1481611	10.4828	E0198_001732	+	CLUG_01574
QOBI02000007.1	148248	149545	10.453	E0198_004719	+	CLUG_05302
QOBI02000002.1	1368293	1368916	10.3619	E0198_001678	+	CLUG_01638
QOBI02000005.1	982901	985564	10.2294	E0198_004138	-	CLUG_04315
QOBI02000005.1	982901	985564	10.2294	E0198_004139	+	CLUG_04314
QOBI02000002.1	1168765	1169401	9.94181	E0198_001577	+	CLUG_01746
QOBI02000002.1	1168765	1169401	9.94181	E0198_001578	-	#N/A
QOBI02000002.1	350514	351045	9.74813	E0198_001225	+	CLUG_02139
QOBI02000004.1	606726	607953	9.54287	E0198_003128	-	#N/A
QOBI02000002.1	1452773	1453549	9.52173	E0198_001720	-	CLUG_01593
QOBI02000006.1	456959	458402	9.48672	E0198_004530	-	CLUG_05005
QOBI02000007.1	709292	709787	9.45726	E0198_004952	-	CLUG_05569
QOBI02000005.1	1357340	1358681	9.43095	E0198_004303	+	CLUG_04133, CLUG_02762
QOBI02000005.1	1357340	1358681	9.43095	E0198_004304	+	#N/A
QOBI02000006.1	333189	334265	9.3976	E0198_004477	+	CLUG_05070
QOBI02000003.1	197089	198403	9.25277	E0198_002139	+	CLUG_03113 (CDR1)
QOBI02000007.1	313867	315135	9.2349	E0198_004787	-	CLUG_05381
QOBI02000008.1	200502	201663	9.18075	E0198_005059	-	CLUG_05697
QOBI02000006.1	737085	737854	9.10165	E0198_004636	-	CLUG_04864
QOBI02000006.1	154561	155371	8.96628	E0198_004402	-	CLUG_05159
QOBI02000001.1	316116	317651	8.96163	E0198_000160	+	CLUG_01019
QOBI02000008.1	196273	197451	8.90555	E0198_005058	-	CLUG_05695
QOBI02000008.1	32088	33235	8.89161	E0198_004987	+	#N/A
QOBI02000002.1	86055	87070	8.64745	E0198_001126	-	CLUG_02256
QOBI02000004.1	1777526	1778674	8.59462	E0198_003674	+	CLUG_04093
QOBI02000006.1	228705	229511	8.52673	E0198_004433	+	CLUG_05127
QOBI02000001.1	66844	67626	8.42077	E0198_000036	-	CLUG_01152
QOBI02000003.1	1485186	1485570	8.39234	E0198_002690	+	CLUG_02511
QOBI02000002.1	1443632	1444141	8.2615	E0198_001715	+	CLUG_01598
QOBI02000004.1	1587706	1588176	8.15648	E0198_003591	-	CLUG_04004
QOBI02000006.1	776281	777081	7.98145	E0198_004653	+	CLUG_04847
QOBI02000001.1	975158	976101	7.94644	E0198_000469	+	CLUG_00702
QOBI02000002.1	1620120	1620674	7.94644	E0198_001804	+	CLUG_01497
QOBI02000001.1	2035749	2036975	7.92064	E0198_000926	+	CLUG_02889
QOBI02000001.1	2035749	2036975	7.92064	E0198_000927	+	CLUG_00171
QOBI02000003.1	454686	455526	7.81993	E0198_002257	-	CLUG_02996
QOBI02000005.1	743982	745091	7.80701	E0198_004036	+	CLUG_04432
QOBI02000007.1	663389	663783	7.77141	E0198_004930	+	CLUG_05544
QOBI02000002.1	1765081	1765696	7.74075	E0198_001870	-	CLUG_01429
QOBI02000002.1	28247	28729	7.73557	E0198_001101	-	CLUG_02280
QOBI02000008.1	616918	617567	7.63139	E0198_005233	-	CLUG_05899
QOBI02000008.1	616918	617567	7.63139	E0198_005234	+	CLUG_05900
QOBI02000002.1	1145398	1146294	7.57456	E0198_001567	-	CLUG_01758
QOBI02000002.1	960797	961643	7.41633	E0198_001488	+	CLUG_01844
QOBI02000008.1	560681	561864	7.31633	E0198_005207	+	CLUG_05866
QOBI02000001.1	1921005	1921728	7.22613	E0198_000876	+	CLUG_00223
QOBI02000004.1	1098079	1099122	7.1763	E0198_003381	+	CLUG_03761
QOBI02000006.1	354335	355266	7.15378	E0198_004487	-	CLUG_05056
QOBI02000004.1	745755	746500	7.14973	E0198_003197	+	CLUG_03565
QOBI02000008.1	302342	303416	7.1413	E0198_005091	-	CLUG_05740
QOBI02000008.1	302342	303416	7.1413	E0198_005092	-	CLUG_05741
QOBI02000003.1	294331	295537	7.13018	E0198_002183	-	CLUG_03070
QOBI02000004.1	1096889	1097659	7.08969	E0198_003380	+	CLUG_03760
QOBI02000003.1	1554866	1555405	7.04074	E0198_002727	+	CLUG_02462
QOBI02000003.1	695462	696019	7.01238	E0198_002348	-	#N/A
QOBI02000004.1	1741084	1741730	6.96627	E0198_003658	-	CLUG_04075
QOBI02000002.1	1837233	1838453	6.93126	E0198_001905	-	CLUG_01392, CLUG_01393
QOBI02000002.1	2176125	2176906	6.89625	E0198_002061	-	CLUG_01224
QOBI02000005.1	264147	264640	6.79123	E0198_003800	-	CLUG_04700
QOBI02000008.1	483611	484955	6.79123	E0198_005167	-	CLUG_01939, CLUG_03919, CLUG_05825 (FLU1)
QOBI02000006.1	159643	161034	6.76247	E0198_004404	-	CLUG_05157
QOBI02000001.1	1942986	1943894	6.76083	E0198_000887	-	CLUG_00212
QOBI02000003.1	825953	826739	6.75165	E0198_002401	-	CLUG_02817
QOBI02000003.1	1740116	1741098	6.6162	E0198_002815	-	CLUG_02365
QOBI02000003.1	39785	40730	6.61385	E0198_002078	+	CLUG_03187
QOBI02000001.1	1118379	1119605	6.59618	E0198_000534	+	CLUG_01488, CLUG_00630
QOBI02000008.1	550815	552433	6.59446	E0198_005201	-	CLUG_05860
QOBI02000001.1	116683	117940	6.5864	E0198_000064	-	CLUG_01122
QOBI02000008.1	7018	7779	6.5812	E0198_004978	+	CLUG_05608
QOBI02000002.1	762072	762818	6.55961	E0198_001395	+	CLUG_01937
QOBI02000001.1	636087	637435	6.55506	E0198_000312	+	CLUG_00860
QOBI02000002.1	138690	139760	6.5347	E0198_001142	+	CLUG_02237
QOBI02000003.1	390282	391298	6.51573	E0198_002227	-	CLUG_03029
QOBI02000007.1	477415	477981	6.51118	E0198_004860	+	CLUG_05468
QOBI02000002.1	542794	543418	6.48456	E0198_001305	-	CLUG_02040
QOBI02000005.1	231506	232747	6.47618	E0198_003783	-	CLUG_04719
QOBI02000005.1	599056	599805	6.45344	E0198_003972	-	CLUG_04500
QOBI02000001.1	560551	561206	6.44117	E0198_000279	+	CLUG_00894
QOBI02000005.1	607327	608212	6.40616	E0198_003974	-	CLUG_04498
QOBI02000005.1	607327	608212	6.40616	E0198_003975	-	CLUG_04497
QOBI02000004.1	23929	24941	6.40596	E0198_002878	-	CLUG_03203
QOBI02000002.1	2157339	2157907	6.37116	E0198_002052	-	CLUG_01235
QOBI02000002.1	182732	183261	6.36777	E0198_001159	-	CLUG_02216
QOBI02000006.1	30848	31493	6.33615	E0198_004343	-	CLUG_01197, CLUG_05230
QOBI02000004.1	1251978	1252796	6.29743	E0198_003458	-	CLUG_03841
QOBI02000001.1	741278	742245	6.29426	E0198_000360	-	CLUG_00809
QOBI02000001.1	741278	742245	6.29426	E0198_000361	+	#N/A
QOBI02000006.1	198214	199350	6.29248	E0198_004420	+	CLUG_05139, CLUG_02682
QOBI02000001.1	1605782	1606238	6.28498	E0198_000739	+	CLUG_00390
QOBI02000003.1	558909	560261	6.26438	E0198_002297	+	CLUG_02953
QOBI02000003.1	30603	30983	6.25449	E0198_002075	-	CLUG_03192
QOBI02000001.1	1963110	1963806	6.22718	E0198_000897	-	CLUG_00204
QOBI02000004.1	617685	618224	6.20327	E0198_003134	+	CLUG_03499, CLUG_04409
QOBI02000001.1	946143	946921	6.19613	E0198_000457	-	CLUG_00714
QOBI02000001.1	946143	946921	6.19613	E0198_000458	+	CLUG_00713
QOBI02000002.1	1316493	1316948	6.19613	E0198_001653	+	CLUG_01663
QOBI02000004.1	1787534	1788397	6.16889	E0198_003679	+	CLUG_04099
QOBI02000004.1	1185540	1186134	6.16112	E0198_003429	-	CLUG_03810
QOBI02000001.1	870235	870737	6.1076	E0198_000423	+	CLUG_00750
QOBI02000002.1	1429628	1430197	6.09111	E0198_001707	+	CLUG_01606
QOBI02000003.1	306103	306487	6.08951	E0198_002188	+	CLUG_03063
QOBI02000007.1	730941	732327	6.03496	E0198_004963	-	CLUG_05579
QOBI02000002.1	153394	154158	6.03116	E0198_001147	+	CLUG_02230
QOBI02000004.1	25376	26078	5.99654	E0198_002879	-	CLUG_03205
QOBI02000005.1	1344496	1345651	5.98768	E0198_004295	-	CLUG_04141
QOBI02000001.1	28174	28996	5.98609	E0198_000014	+	CLUG_01174
QOBI02000003.1	1668253	1669374	5.9627	E0198_002776	+	CLUG_02404
QOBI02000003.1	1668253	1669374	5.9627	E0198_002777	-	#N/A
QOBI02000003.1	1668253	1669374	5.9627	E0198_002778	+	CLUG_02403
QOBI02000005.1	200108	200672	5.95108	E0198_003770	-	CLUG_04735
QOBI02000007.1	723935	724724	5.95108	E0198_004960	-	CLUG_05576
QOBI02000007.1	723935	724724	5.95108	E0198_004961	-	CLUG_05577
QOBI02000008.1	38597	39907	5.93135	E0198_004989	-	CLUG_05619
QOBI02000004.1	1522289	1522724	5.91607	E0198_003571	+	CLUG_03981
QOBI02000005.1	839119	839866	5.91089	E0198_004075	-	CLUG_04391
QOBI02000006.1	319729	320882	5.9088	E0198_004471	+	CLUG_05079
QOBI02000006.1	319729	320882	5.9088	E0198_004472	+	CLUG_05077
QOBI02000001.1	1300460	1301316	5.90248	E0198_000619	-	CLUG_00533
QOBI02000001.1	1458972	1459845	5.88367	E0198_000687	+	CLUG_00454
QOBI02000002.1	1505189	1505596	5.88107	E0198_001743	+	CLUG_01562
QOBI02000002.1	1809725	1810143	5.87263	E0198_001894	-	CLUG_01404
QOBI02000006.1	351476	351921	5.84606	E0198_004485	+	CLUG_05059
QOBI02000001.1	721704	722197	5.83234	E0198_000350	-	CLUG_00819
QOBI02000004.1	1769568	1770152	5.77605	E0198_003670	-	CLUG_04089
QOBI02000001.1	1972421	1973249	5.75345	E0198_000900	+	CLUG_00199
QOBI02000001.1	857537	858340	5.73443	E0198_000416	+	#N/A
QOBI02000008.1	652631	653185	5.69366	E0198_005248	-	CLUG_05914
QOBI02000002.1	1998544	1999152	5.67103	E0198_001970	+	CLUG_01317
QOBI02000005.1	1118778	1119377	5.67103	E0198_004197	+	CLUG_04251
QOBI02000003.1	525472	526445	5.66737	E0198_002285	-	CLUG_02968
QOBI02000002.1	1699109	1699649	5.66316	E0198_001843	+	CLUG_01454
QOBI02000001.1	969891	970626	5.60102	E0198_000465	-	CLUG_00705
QOBI02000003.1	214927	215509	5.58768	E0198_002145	-	CLUG_03106
QOBI02000005.1	967733	968231	5.58271	E0198_004132	-	CLUG_04323
QOBI02000003.1	443305	444150	5.57427	E0198_002253	+	CLUG_03546, CLUG_04664, CLUG_03000
QOBI02000008.1	462798	464051	5.57253	E0198_005162	+	CLUG_05819
QOBI02000003.1	1115689	1116568	5.56108	E0198_002516	+	#N/A
QOBI02000003.1	1115689	1116568	5.56108	E0198_002517	+	CLUG_02692
QOBI02000003.1	1195228	1195656	5.5544	E0198_002553	+	CLUG_02659
QOBI02000006.1	247367	248764	5.54521	E0198_004440	+	CLUG_05120
QOBI02000002.1	534401	534853	5.52076	E0198_001302	+	CLUG_02042
QOBI02000003.1	622370	623011	5.5137	E0198_002325	+	CLUG_02918
QOBI02000007.1	193094	194323	5.496	E0198_004738	+	CLUG_05324
QOBI02000007.1	193094	194323	5.496	E0198_004739	+	CLUG_05325
QOBI02000008.1	485774	487168	5.496	E0198_005168	+	CLUG_05826
QOBI02000003.1	676863	677418	5.41022	E0198_002339	+	CLUG_02901
QOBI02000002.1	976512	977311	5.40864	E0198_001494	-	CLUG_01837
QOBI02000005.1	200959	201426	5.39588	E0198_003771	+	CLUG_04733
QOBI02000002.1	2016517	2018104	5.39098	E0198_001979	-	CLUG_01307
QOBI02000002.1	2016517	2018104	5.39098	E0198_001980	-	CLUG_01306
QOBI02000001.1	261756	262310	5.38675	E0198_000142	+	CLUG_01046
QOBI02000002.1	1804591	1805648	5.3612	E0198_001890	-	CLUG_01408
QOBI02000007.1	285448	286301	5.33028	E0198_004777	-	CLUG_05370
QOBI02000007.1	138880	139457	5.33027	E0198_004715	+	CLUG_05298
QOBI02000002.1	1642189	1642683	5.32097	E0198_001813	-	CLUG_01486
QOBI02000003.1	1503709	1503979	5.32097	E0198_002699	+	#N/A
QOBI02000008.1	61003	61726	5.32084	E0198_004997	+	CLUG_05631
QOBI02000002.1	259721	260485	5.2817	E0198_001193	+	#N/A
QOBI02000002.1	793194	793934	5.27355	E0198_001412	-	CLUG_01921
QOBI02000004.1	1717901	1718437	5.26971	E0198_003649	+	CLUG_04063
QOBI02000008.1	640981	641560	5.25853	E0198_005242	-	CLUG_05909
QOBI02000005.1	908996	909337	5.24257	E0198_004103	+	CLUG_04351
QOBI02000007.1	94446	94832	5.24158	E0198_004697	+	CLUG_05275
QOBI02000001.1	246547	247516	5.21595	E0198_000133	+	CLUG_01055
QOBI02000002.1	1481962	1482545	5.2063	E0198_001732	+	CLUG_01574
QOBI02000004.1	599721	601429	5.20213	E0198_003124	+	CLUG_03491
QOBI02000001.1	498274	499832	5.19393	E0198_000244	-	CLUG_00926
QOBI02000001.1	1153288	1154358	5.18936	E0198_000548	+	CLUG_00611
QOBI02000001.1	1153288	1154358	5.18936	E0198_000549	-	CLUG_00610
QOBI02000002.1	1710505	1711263	5.18305	E0198_001848	+	CLUG_01450
QOBI02000004.1	1271840	1272320	5.18094	E0198_003468	+	CLUG_03852
QOBI02000004.1	1480010	1480473	5.17737	E0198_003556	-	CLUG_03957
QOBI02000008.1	405699	406104	5.16369	E0198_005136	-	CLUG_05791
QOBI02000004.1	691088	691987	5.15646	E0198_003171	-	#N/A
QOBI02000007.1	655772	656325	5.14411	E0198_004927	-	CLUG_05540
QOBI02000005.1	774068	774542	5.13742	E0198_004050	-	CLUG_04421
QOBI02000004.1	1636822	1638379	5.13491	E0198_003616	-	CLUG_04029
QOBI02000003.1	77706	78323	5.12823	E0198_002093	+	CLUG_03171
QOBI02000003.1	223546	224131	5.12574	E0198_002147	+	CLUG_03102
QOBI02000002.1	2191021	2191627	5.11093	E0198_002067	+	CLUG_01216
QOBI02000003.1	1270550	1270995	5.11093	E0198_002589	+	CLUG_02623
QOBI02000005.1	252953	253456	5.11093	E0198_003794	+	CLUG_04707
QOBI02000005.1	601048	601745	5.11093	E0198_003972	-	CLUG_04500
QOBI02000005.1	60945	61362	5.08532	E0198_003707	-	CLUG_04801
QOBI02000005.1	1396738	1397315	5.08323	E0198_004319	+	CLUG_04118
QOBI02000005.1	1396738	1397315	5.08323	E0198_004320	+	CLUG_04117
QOBI02000001.1	1225733	1226027	5.07592	E0198_000584	+	CLUG_00567
QOBI02000001.1	1865282	1865707	5.07592	E0198_000844	-	#N/A
QOBI02000002.1	178227	179108	5.07592	E0198_001157	+	CLUG_02218
QOBI02000004.1	805948	806488	5.07592	E0198_003231	-	CLUG_03604
QOBI02000008.1	691479	692201	5.07592	E0198_005266	+	CLUG_05935
QOBI02000005.1	307749	308733	5.06502	E0198_003822	+	CLUG_04678
QOBI02000003.1	106016	107419	5.06162	E0198_002112	-	CLUG_03157
QOBI02000003.1	106016	107419	5.06162	E0198_002113	+	CLUG_03156
QOBI02000002.1	308807	309403	5.01677	E0198_001209	-	CLUG_02155
QOBI02000008.1	676809	677693	5.01629	E0198_005259	+	CLUG_05929
QOBI02000007.1	346589	347170	5.01404	E0198_004801	-	CLUG_05398
QOBI02000006.1	732712	733237	4.9709	E0198_004634	+	CLUG_04866
QOBI02000005.1	815090	816542	4.96551	E0198_004066	-	CLUG_04401
QOBI02000008.1	93730	94006	4.9431	E0198_005010	-	CLUG_05646
QOBI02000001.1	2362720	2363231	4.9359	E0198_001088	-	CLUG_00003
QOBI02000008.1	335970	336504	4.90303	E0198_005103	+	CLUG_05756
QOBI02000003.1	1762247	1764204	4.86509	E0198_002828	+	CLUG_02352
QOBI02000004.1	133364	134221	4.85436	E0198_002923	-	CLUG_03256
QOBI02000001.1	998543	999278	4.83088	E0198_000478	-	CLUG_00688
QOBI02000004.1	837136	837570	4.83088	E0198_003246	+	CLUG_03620
QOBI02000004.1	837136	837570	4.83088	E0198_003247	-	CLUG_03621
QOBI02000002.1	715819	716419	4.82222	E0198_001374	-	CLUG_01960
QOBI02000001.1	1263728	1264158	4.81341	E0198_000598	-	CLUG_00553
QOBI02000005.1	94444	94899	4.81081	E0198_003724	+	#N/A
QOBI02000003.1	306878	307333	4.77904	E0198_002188	+	CLUG_03063
QOBI02000003.1	1109378	1110264	4.77257	E0198_002513	-	CLUG_02695
QOBI02000003.1	1145711	1146220	4.76218	E0198_002529	-	CLUG_02680
QOBI02000004.1	1052433	1053098	4.76086	E0198_003360	-	CLUG_03737
QOBI02000004.1	11881	12294	4.76086	E0198_002873	+	CLUG_03198
QOBI02000005.1	1102579	1103087	4.7509	E0198_004187	-	CLUG_04261
QOBI02000004.1	29359	30050	4.7331	E0198_002880	+	#N/A
QOBI02000002.1	1833623	1834154	4.72586	E0198_001904	-	CLUG_01394
QOBI02000003.1	1652319	1652959	4.72586	E0198_002770	-	CLUG_02411
QOBI02000004.1	1139214	1139556	4.72586	E0198_003407	+	CLUG_03786
QOBI02000007.1	122904	123305	4.72586	E0198_004707	+	CLUG_05288
QOBI02000008.1	154355	155660	4.72586	E0198_005042	-	CLUG_05677
QOBI02000008.1	154355	155660	4.72586	E0198_005043	-	CLUG_01193, CLUG_05678
QOBI02000002.1	1983354	1983721	4.72144	E0198_001966	-	CLUG_01321
QOBI02000004.1	1223554	1224719	4.69085	E0198_003448	+	CLUG_03828
QOBI02000004.1	1545035	1545407	4.69085	E0198_003577	+	CLUG_03987
QOBI02000004.1	630416	630750	4.69085	E0198_003139	+	CLUG_03505
QOBI02000006.1	455802	456253	4.69085	E0198_004529	-	CLUG_05006
QOBI02000007.1	481799	482455	4.68302	E0198_004862	+	CLUG_05469
QOBI02000002.1	786017	786528	4.67861	E0198_001408	+	CLUG_01925
QOBI02000002.1	1354115	1354661	4.66955	E0198_001670	-	CLUG_02027, CLUG_01645
QOBI02000004.1	1336627	1337179	4.66591	E0198_003498	-	CLUG_03890
QOBI02000003.1	72503	73411	4.65585	E0198_002092	-	CLUG_03172
QOBI02000008.1	320978	321496	4.65472	E0198_005097	+	CLUG_05749
QOBI02000005.1	441603	442586	4.65308	E0198_003888	+	CLUG_04593
QOBI02000004.1	1527895	1528370	4.65252	E0198_003573	-	CLUG_03983
QOBI02000002.1	697245	697691	4.64263	E0198_001366	-	CLUG_01967
QOBI02000001.1	61956	62291	4.62334	E0198_000034	-	CLUG_01154
QOBI02000002.1	701019	701821	4.59734	E0198_001367	+	#N/A
QOBI02000005.1	283603	284125	4.58583	E0198_003810	+	CLUG_04689, CLUG_03765
QOBI02000004.1	384320	384953	4.58019	E0198_003028	+	CLUG_03385
QOBI02000002.1	879362	880164	4.57875	E0198_001452	-	CLUG_01880
QOBI02000008.1	626307	626978	4.55159	E0198_005237	+	CLUG_05904
QOBI02000002.1	1170234	1170702	4.55083	E0198_001580	+	CLUG_01745
QOBI02000002.1	2124203	2124698	4.55083	E0198_002036	+	CLUG_01252
QOBI02000005.1	123647	124165	4.55083	E0198_003734	-	CLUG_04774
QOBI02000005.1	300919	301365	4.55083	E0198_003819	-	CLUG_04681
QOBI02000008.1	472412	472946	4.53585	E0198_005164	+	CLUG_05821
QOBI02000008.1	379551	380023	4.52239	E0198_005121	-	CLUG_05777
QOBI02000008.1	379551	380023	4.52239	E0198_005122	-	#N/A
QOBI02000005.1	142304	142853	4.51822	E0198_003744	+	CLUG_04763
QOBI02000002.1	876890	877608	4.51582	E0198_001451	+	CLUG_01881
QOBI02000005.1	51303	51823	4.51582	E0198_003702	-	CLUG_04806
QOBI02000001.1	1668416	1668944	4.51419	E0198_000767	+	CLUG_00356
QOBI02000003.1	406864	407569	4.50871	E0198_002235	+	CLUG_03020
QOBI02000003.1	406864	407569	4.50871	E0198_002236	+	CLUG_03019
QOBI02000001.1	383346	384748	4.49263	E0198_000191	+	CLUG_00984
QOBI02000001.1	1002231	1002821	4.49205	E0198_000479	-	CLUG_00687
QOBI02000003.1	259916	260204	4.48081	E0198_002166	-	CLUG_03083
QOBI02000006.1	136035	136842	4.48081	E0198_004395	+	CLUG_05168
QOBI02000005.1	644344	645665	4.47806	E0198_003989	-	CLUG_04482
QOBI02000005.1	644344	645665	4.47806	E0198_003990	-	CLUG_04481
QOBI02000002.1	326274	327501	4.46942	E0198_001218	-	CLUG_03892, CLUG_02147
QOBI02000001.1	1572719	1573487	4.46072	E0198_000728	+	CLUG_00407
QOBI02000003.1	76367	77056	4.4569	E0198_002093	+	CLUG_03171
QOBI02000007.1	656612	657261	4.44978	E0198_004927	-	CLUG_05540
QOBI02000002.1	1600079	1600525	4.44581	E0198_001795	+	CLUG_01506
QOBI02000005.1	505055	505510	4.44574	E0198_003919	-	CLUG_04556
QOBI02000006.1	145293	145806	4.43118	E0198_004398	+	CLUG_05164
QOBI02000003.1	365940	366385	4.4308	E0198_002215	+	CLUG_03038
QOBI02000006.1	249899	250359	4.42167	E0198_004441	+	CLUG_05119
QOBI02000002.1	1448933	1449397	4.4108	E0198_001718	-	CLUG_01595
QOBI02000005.1	764414	765022	4.4108	E0198_004047	+	CLUG_04424
QOBI02000006.1	330126	331213	4.4108	E0198_004477	+	CLUG_05070
QOBI02000001.1	387779	388332	4.3917	E0198_000193	+	CLUG_00983
QOBI02000001.1	1538481	1539006	4.38383	E0198_000714	+	CLUG_00424
QOBI02000004.1	396046	396621	4.37579	E0198_003034	-	CLUG_03390
QOBI02000005.1	1233058	1234455	4.3713	E0198_004244	-	CLUG_04196
QOBI02000001.1	1980134	1980839	4.36482	E0198_000902	+	CLUG_00196
QOBI02000002.1	779510	780052	4.35816	E0198_001404	+	CLUG_01929
QOBI02000003.1	571087	571726	4.34783	E0198_002304	-	CLUG_02945
QOBI02000003.1	98282	98645	4.34079	E0198_002108	+	CLUG_03161
QOBI02000006.1	764741	765228	4.34079	E0198_004649	-	CLUG_04851
QOBI02000004.1	496323	496853	4.31181	E0198_003071	+	CLUG_03430
QOBI02000002.1	1275148	1275778	4.30578	E0198_001631	-	CLUG_01686
QOBI02000003.1	1252783	1253387	4.30258	E0198_002581	+	CLUG_02630
QOBI02000005.1	1063583	1063981	4.30132	E0198_004170	-	CLUG_04282
QOBI02000001.1	2335506	2336393	4.29752	E0198_001072	+	CLUG_00022
QOBI02000007.1	666163	667078	4.27254	E0198_004931	+	CLUG_05545
QOBI02000007.1	666163	667078	4.27254	E0198_004932	+	CLUG_05546
QOBI02000005.1	470655	471171	4.2698	E0198_003904	-	#N/A
QOBI02000007.1	121818	122222	4.26875	E0198_004707	+	CLUG_05288
QOBI02000003.1	740983	741649	4.26583	E0198_002364	-	CLUG_02868
QOBI02000002.1	2179808	2180281	4.25286	E0198_002061	-	CLUG_01224
QOBI02000004.1	1496465	1496867	4.2408	E0198_003563	-	CLUG_03967
QOBI02000002.1	908155	908863	4.23577	E0198_001463	+	#N/A
QOBI02000003.1	68134	68559	4.23577	E0198_002090	-	CLUG_03174
QOBI02000006.1	491977	492387	4.23577	E0198_004544	+	CLUG_04989
QOBI02000001.1	1744411	1744808	4.23059	E0198_000804	+	CLUG_00317
QOBI02000006.1	158330	158937	4.2192	E0198_004403	-	CLUG_05158
QOBI02000002.1	203737	204299	4.20269	E0198_001167	+	CLUG_02208
QOBI02000001.1	2088270	2088745	4.20076	E0198_000950	-	CLUG_00147
QOBI02000008.1	149016	150528	4.20076	E0198_005038	+	CLUG_05674
QOBI02000008.1	149016	150528	4.20076	E0198_005039	+	CLUG_05675
QOBI02000006.1	504267	505344	4.18874	E0198_004548	+	CLUG_04985
QOBI02000007.1	732858	733151	4.18465	E0198_004964	+	CLUG_05580
QOBI02000005.1	431382	432200	4.18002	E0198_003882	+	CLUG_04599
QOBI02000004.1	1298391	1298988	4.15635	E0198_003478	+	CLUG_03868
QOBI02000005.1	1209729	1210315	4.15444	E0198_004232	-	CLUG_04208
QOBI02000001.1	139389	139995	4.14219	E0198_000074	-	CLUG_01109
QOBI02000005.1	40740	41210	4.13557	E0198_003697	-	CLUG_04811
QOBI02000001.1	402108	402606	4.12583	E0198_000198	-	CLUG_00976
QOBI02000003.1	384982	385473	4.12262	E0198_002224	+	CLUG_03032
QOBI02000001.1	1898810	1899368	4.11368	E0198_000863	+	CLUG_00240
QOBI02000001.1	1898810	1899368	4.11368	E0198_000864	-	CLUG_00235
QOBI02000001.1	1706601	1707576	4.10723	E0198_000788	-	CLUG_00334
QOBI02000007.1	453808	454383	4.10402	E0198_004851	+	CLUG_05455
QOBI02000006.1	654329	654742	4.0959	E0198_004606	+	CLUG_04905
QOBI02000008.1	337529	338142	4.08072	E0198_005103	+	CLUG_05756
QOBI02000002.1	1052148	1052788	4.0805	E0198_001528	+	CLUG_01805
QOBI02000008.1	109394	109889	4.06907	E0198_005016	+	#N/A
QOBI02000001.1	1230549	1231280	4.06287	E0198_000586	-	CLUG_00565
QOBI02000006.1	731305	732235	4.05401	E0198_004634	+	CLUG_04866
QOBI02000008.1	213361	213667	4.04788	E0198_005061	+	CLUG_05703
QOBI02000003.1	422463	422821	4.04487	E0198_002245	+	CLUG_03008
QOBI02000005.1	992819	993281	4.04272	E0198_004141	+	CLUG_04312
QOBI02000003.1	356863	357233	4.02573	E0198_002211	-	CLUG_03041
QOBI02000003.1	601403	601880	4.022	E0198_002317	-	CLUG_02930
QOBI02000001.1	659853	660886	4.00964	E0198_000322	-	CLUG_00849
QOBI02000005.1	554690	555247	3.99772	E0198_003947	-	CLUG_04525
QOBI02000008.1	58725	59364	3.99772	E0198_004996	-	CLUG_05629
QOBI02000006.1	735056	735590	3.9977	E0198_004635	-	CLUG_04865
QOBI02000001.1	1767213	1767729	3.99768	E0198_000811	-	CLUG_00311
QOBI02000002.1	1029511	1029761	3.99073	E0198_001518	+	#N/A
QOBI02000002.1	1387641	1388012	3.99073	E0198_001688	-	CLUG_01626
QOBI02000003.1	1399323	1399805	3.99073	E0198_002648	+	CLUG_02557
QOBI02000003.1	1853006	1853471	3.99073	E0198_002868	+	CLUG_05585, CLUG_02307
QOBI02000004.1	1616775	1617546	3.99073	E0198_003609	+	CLUG_04022
QOBI02000005.1	844311	844612	3.99073	E0198_004078	+	CLUG_04387
QOBI02000001.1	2186279	2186901	3.96955	E0198_000999	-	CLUG_00095
QOBI02000001.1	1964208	1966139	3.96032	E0198_000898	-	CLUG_00203
QOBI02000001.1	1964208	1966139	3.96032	E0198_000899	-	CLUG_00202
QOBI02000001.1	2299663	2300600	3.95572	E0198_001055	+	CLUG_00037
QOBI02000001.1	2299663	2300600	3.95572	E0198_001056	+	CLUG_00036
QOBI02000002.1	1844214	1844577	3.95572	E0198_001906	+	CLUG_01388
QOBI02000001.1	686974	687453	3.94845	E0198_000331	+	CLUG_00837
QOBI02000007.1	692715	693469	3.94772	E0198_004941	-	CLUG_05558
QOBI02000005.1	1418472	1418912	3.94106	E0198_004333	+	CLUG_04102
QOBI02000007.1	302545	303046	3.94057	E0198_004782	+	CLUG_05377
QOBI02000001.1	490476	491079	3.9345	E0198_000241	+	#N/A
QOBI02000001.1	490476	491079	3.9345	E0198_000242	-	CLUG_00930
QOBI02000003.1	540912	541366	3.93106	E0198_002289	-	CLUG_02961
QOBI02000007.1	162604	163226	3.92879	E0198_004728	-	CLUG_05313
QOBI02000001.1	183373	183819	3.92097	E0198_000096	+	CLUG_01090
QOBI02000003.1	994706	995121	3.92071	E0198_002466	+	CLUG_02747
QOBI02000004.1	1412407	1413131	3.92071	E0198_003523	+	CLUG_03924
QOBI02000007.1	288622	288936	3.9108	E0198_004780	+	CLUG_05373
QOBI02000007.1	234152	234738	3.90385	E0198_004758	+	CLUG_05347
QOBI02000002.1	775903	777209	3.90065	E0198_001402	-	CLUG_01931
QOBI02000001.1	1795695	1796296	3.89899	E0198_000825	+	CLUG_00295
QOBI02000001.1	1362517	1363038	3.88965	E0198_000646	-	#N/A
QOBI02000001.1	1869341	1869846	3.88571	E0198_000847	+	CLUG_00254
QOBI02000001.1	700064	700434	3.88571	E0198_000336	-	CLUG_00832
QOBI02000004.1	735094	735511	3.88571	E0198_003194	-	CLUG_03562
QOBI02000005.1	270749	271320	3.87837	E0198_003803	-	CLUG_04696
QOBI02000006.1	222727	223406	3.86629	E0198_004430	+	CLUG_05130
QOBI02000001.1	1233420	1233933	3.86444	E0198_000587	-	CLUG_00564
QOBI02000004.1	86713	87021	3.8566	E0198_002906	-	CLUG_03237
QOBI02000003.1	1118623	1119535	3.85129	E0198_002518	-	CLUG_02691
QOBI02000001.1	2359000	2359310	3.8507	E0198_001086	+	CLUG_00005
QOBI02000002.1	420317	420837	3.8507	E0198_001255	-	CLUG_02099
QOBI02000003.1	1014727	1015540	3.8325	E0198_002472	+	CLUG_02740
QOBI02000001.1	1209693	1210419	3.82298	E0198_000577	-	CLUG_00577
QOBI02000005.1	1158911	1159422	3.81871	E0198_004210	+	CLUG_04232
QOBI02000003.1	381247	381914	3.81831	E0198_002223	-	CLUG_03033
QOBI02000001.1	194579	195007	3.81569	E0198_000104	+	CLUG_01083
QOBI02000001.1	745991	746488	3.81569	E0198_000363	-	CLUG_00807
QOBI02000002.1	1541322	1541897	3.81569	E0198_001765	+	CLUG_01540
QOBI02000002.1	1556048	1556380	3.81569	E0198_001769	+	CLUG_01533
QOBI02000003.1	137953	138469	3.81569	E0198_002126	+	CLUG_03142
QOBI02000001.1	1106241	1106938	3.80081	E0198_000526	-	CLUG_00637
QOBI02000003.1	127275	128381	3.79978	E0198_002122	+	CLUG_03147
QOBI02000002.1	634951	635540	3.79707	E0198_001338	+	CLUG_02000
QOBI02000005.1	1368700	1369324	3.78617	E0198_004309	+	CLUG_04128
QOBI02000005.1	1368700	1369324	3.78617	E0198_004310	+	CLUG_04127
QOBI02000001.1	1343807	1344430	3.78446	E0198_000641	+	CLUG_00509
QOBI02000001.1	1045312	1046008	3.78161	E0198_000500	-	CLUG_00667
QOBI02000001.1	774629	774928	3.78069	E0198_000378	+	CLUG_00793
QOBI02000002.1	2043636	2043978	3.78069	E0198_001990	+	CLUG_01294
QOBI02000003.1	1269295	1269814	3.78069	E0198_002589	+	CLUG_02623
QOBI02000004.1	1509041	1509419	3.78069	E0198_003567	+	CLUG_03972
QOBI02000004.1	967987	968322	3.78069	E0198_003315	+	CLUG_03694
QOBI02000004.1	231324	232011	3.76918	E0198_002962	+	CLUG_03302
QOBI02000004.1	250211	251262	3.76746	E0198_002970	+	CLUG_03311
QOBI02000004.1	250211	251262	3.76746	E0198_002971	-	CLUG_03312
QOBI02000001.1	417452	418323	3.76595	E0198_000207	+	CLUG_00968
QOBI02000001.1	133787	134320	3.76255	E0198_000072	-	CLUG_01112
QOBI02000005.1	1001597	1002274	3.74781	E0198_004145	-	CLUG_04308
QOBI02000004.1	489602	490201	3.73902	E0198_003068	-	CLUG_03427
QOBI02000001.1	2314979	2315745	3.73454	E0198_001061	-	CLUG_00031
QOBI02000005.1	1227740	1229036	3.72091	E0198_004241	-	CLUG_04199
QOBI02000006.1	341078	341873	3.71938	E0198_004482	-	CLUG_05065
QOBI02000001.1	1352823	1353293	3.71821	E0198_000644	+	CLUG_00506
QOBI02000001.1	392462	392857	3.71067	E0198_000195	+	CLUG_00981
QOBI02000002.1	2056791	2057476	3.71067	E0198_002000	+	CLUG_01285
QOBI02000002.1	2056791	2057476	3.71067	E0198_002001	-	CLUG_01284
QOBI02000003.1	1676189	1676670	3.71067	E0198_002781	-	CLUG_02400
QOBI02000003.1	374623	375172	3.71067	E0198_002221	+	CLUG_03034
QOBI02000004.1	1380043	1380551	3.71067	E0198_003506	-	CLUG_03907
QOBI02000005.1	570974	571308	3.71067	E0198_003957	-	CLUG_04517
QOBI02000001.1	567354	568197	3.70454	E0198_000282	+	CLUG_00891
QOBI02000001.1	2046997	2047268	3.69491	E0198_000933	-	CLUG_00166
QOBI02000003.1	1621498	1621886	3.67567	E0198_002757	-	CLUG_02429
QOBI02000003.1	746390	746712	3.67567	E0198_002365	+	CLUG_02865
QOBI02000007.1	695188	695597	3.67567	E0198_004942	-	#N/A
QOBI02000008.1	247562	248068	3.67567	E0198_005073	-	CLUG_05719
QOBI02000002.1	718631	719680	3.67356	E0198_001375	-	CLUG_01958
QOBI02000002.1	718631	719680	3.67356	E0198_001376	+	CLUG_01957
QOBI02000007.1	735035	735660	3.66851	E0198_004964	+	CLUG_05580
QOBI02000002.1	959881	960352	3.66081	E0198_001487	+	CLUG_01845
QOBI02000003.1	588785	589280	3.65911	E0198_002312	+	CLUG_02936
QOBI02000006.1	263791	264202	3.65222	E0198_004447	-	CLUG_05109
QOBI02000002.1	2114606	2115139	3.64963	E0198_002032	+	CLUG_01256
QOBI02000003.1	776134	776617	3.64569	E0198_002380	-	CLUG_02848
QOBI02000001.1	1672259	1672633	3.64066	E0198_000770	-	CLUG_00352
QOBI02000004.1	1053432	1053719	3.64066	E0198_003361	-	CLUG_03739
QOBI02000004.1	393617	394602	3.64066	E0198_003033	+	CLUG_03389
QOBI02000001.1	638774	639147	3.63788	E0198_000312	+	CLUG_00860
QOBI02000006.1	525842	527112	3.63726	E0198_004559	+	CLUG_04973
QOBI02000008.1	679402	679967	3.63726	E0198_005259	+	CLUG_05929
QOBI02000008.1	49069	49545	3.63547	E0198_004992	-	CLUG_05623
QOBI02000002.1	21164	21541	3.63426	E0198_001098	-	CLUG_02283
QOBI02000007.1	74488	74878	3.61224	E0198_004690	-	CLUG_05267
QOBI02000002.1	25911	26748	3.60669	E0198_001099	-	CLUG_02282
QOBI02000002.1	25911	26748	3.60669	E0198_001100	-	CLUG_02281
QOBI02000001.1	796172	796546	3.60566	E0198_000387	+	CLUG_00782
QOBI02000002.1	1414278	1414756	3.60565	E0198_001700	-	CLUG_01613
QOBI02000003.1	462716	463003	3.60565	E0198_002260	+	CLUG_02993
QOBI02000001.1	1007141	1007655	3.57899	E0198_000480	+	CLUG_00686
QOBI02000007.1	677917	679311	3.57646	E0198_004936	-	CLUG_05551
QOBI02000004.1	512052	512396	3.57298	E0198_003078	+	CLUG_03437
QOBI02000004.1	90820	91192	3.57137	E0198_002908	+	CLUG_03241
QOBI02000002.1	1985892	1986287	3.57065	E0198_001967	+	CLUG_01320
QOBI02000003.1	1431980	1432261	3.57065	E0198_002663	+	CLUG_02541
QOBI02000004.1	1366140	1366427	3.57065	E0198_003502	+	CLUG_03903
QOBI02000004.1	711285	711617	3.57065	E0198_003179	+	CLUG_03548
QOBI02000008.1	558839	559306	3.57065	E0198_005206	+	CLUG_05865
QOBI02000003.1	1224779	1225257	3.56719	E0198_002565	+	CLUG_02647
QOBI02000007.1	632084	632675	3.55723	E0198_004917	+	CLUG_05532
QOBI02000001.1	1860937	1861319	3.55527	E0198_000842	-	CLUG_00259
QOBI02000002.1	393641	394011	3.55351	E0198_001243	+	CLUG_02116
QOBI02000002.1	1934534	1934943	3.5502	E0198_001945	-	CLUG_01341, CLUG_03122
QOBI02000005.1	714511	714977	3.54405	E0198_004024	-	CLUG_04447
QOBI02000007.1	248560	249008	3.53642	E0198_004764	+	CLUG_05354
QOBI02000002.1	175000	175558	3.53564	E0198_001156	-	CLUG_02219
QOBI02000002.1	1727711	1729007	3.53366	E0198_001857	+	CLUG_01442
QOBI02000003.1	980836	981291	3.52977	E0198_002463	+	CLUG_02751
QOBI02000003.1	710100	710461	3.52575	E0198_002353	+	CLUG_02884
QOBI02000007.1	467500	468065	3.52429	E0198_004856	-	CLUG_05464
QOBI02000007.1	110208	110681	3.52254	E0198_004702	-	CLUG_05283
QOBI02000002.1	12708	13165	3.51447	E0198_001093	-	CLUG_02297
QOBI02000004.1	1694925	1695385	3.51314	E0198_003641	+	CLUG_04051
QOBI02000004.1	1694925	1695385	3.51314	E0198_003642	-	CLUG_04053
QOBI02000007.1	359227	359724	3.51106	E0198_004807	+	CLUG_05402
QOBI02000006.1	297916	298494	3.5108	E0198_004462	-	CLUG_05088
QOBI02000006.1	355617	356166	3.50523	E0198_004487	-	CLUG_05056
QOBI02000004.1	1361822	1362081	3.50064	E0198_003501	+	CLUG_03902
QOBI02000004.1	1513193	1513967	3.50064	E0198_003570	-	CLUG_03980
QOBI02000006.1	164248	164895	3.49799	E0198_004406	+	CLUG_05155
QOBI02000005.1	867386	867755	3.49545	E0198_004088	-	CLUG_04368
QOBI02000005.1	995606	996080	3.47948	E0198_004142	+	CLUG_04311
QOBI02000004.1	39190	39578	3.47715	E0198_002887	-	CLUG_03211
QOBI02000003.1	914477	914845	3.46636	E0198_002435	+	CLUG_02777
QOBI02000001.1	1695643	1695928	3.46563	E0198_000783	+	CLUG_00340
QOBI02000002.1	1867710	1868093	3.46563	E0198_001914	+	CLUG_01377
QOBI02000003.1	1750481	1750992	3.46563	E0198_002820	-	CLUG_02359
QOBI02000005.1	103409	103881	3.46563	E0198_003729	-	CLUG_04779
QOBI02000006.1	536707	537092	3.46563	E0198_004564	+	CLUG_04967
QOBI02000008.1	505509	505951	3.46563	E0198_005179	+	CLUG_05837
QOBI02000002.1	1945382	1946475	3.46461	E0198_001947	-	CLUG_01338
QOBI02000003.1	553714	554313	3.45835	E0198_002295	-	CLUG_02955
QOBI02000005.1	737075	737381	3.4583	E0198_004032	+	CLUG_04437
QOBI02000001.1	621748	622826	3.45452	E0198_000306	+	#N/A
QOBI02000002.1	34134	34466	3.44964	E0198_001104	-	CLUG_02277
QOBI02000007.1	370745	371173	3.44332	E0198_004814	-	CLUG_05409
QOBI02000001.1	129855	130167	3.43752	E0198_000070	+	CLUG_01114
QOBI02000001.1	1282433	1282940	3.43392	E0198_000610	+	CLUG_00542
QOBI02000001.1	534140	534406	3.43062	E0198_000264	+	CLUG_00909
QOBI02000002.1	1058822	1059249	3.43062	E0198_001531	+	CLUG_01802
QOBI02000003.1	1310189	1310573	3.43062	E0198_002608	-	CLUG_02603
QOBI02000001.1	1842448	1842744	3.42661	E0198_000835	+	#N/A
QOBI02000002.1	1715789	1716400	3.42109	E0198_001851	-	CLUG_01447
QOBI02000007.1	139750	140809	3.41738	E0198_004715	+	CLUG_05298
QOBI02000002.1	300870	301841	3.41371	E0198_001206	+	CLUG_02159
QOBI02000003.1	129186	129576	3.40639	E0198_002123	+	CLUG_03146
QOBI02000006.1	356506	357050	3.40397	E0198_004488	+	#N/A
QOBI02000003.1	1665472	1666118	3.40229	E0198_002775	-	CLUG_02405, CLUG_03127
QOBI02000002.1	100203	100659	3.39804	E0198_001128	-	CLUG_02252
QOBI02000002.1	546402	546743	3.39562	E0198_001307	+	CLUG_02038
QOBI02000004.1	1156196	1156527	3.39562	E0198_003413	-	CLUG_03791
QOBI02000005.1	1136882	1137304	3.39562	E0198_004204	+	CLUG_04243
QOBI02000007.1	662638	662952	3.39562	E0198_004929	+	CLUG_05542
QOBI02000003.1	434341	435089	3.39389	E0198_002250	+	#N/A
QOBI02000001.1	1172018	1172476	3.39001	E0198_000558	-	CLUG_00599
QOBI02000005.1	831674	832204	3.38851	E0198_004073	+	CLUG_04392
QOBI02000005.1	916542	917358	3.38786	E0198_004108	-	CLUG_04345
QOBI02000008.1	233451	233941	3.38583	E0198_005067	+	CLUG_05710
QOBI02000004.1	1774494	1776793	3.38516	E0198_003673	-	CLUG_04092
QOBI02000004.1	523744	524231	3.37516	E0198_003084	+	CLUG_03445
QOBI02000003.1	1136696	1137115	3.3712	E0198_002527	+	CLUG_02685
QOBI02000001.1	669198	669564	3.36458	E0198_000326	+	CLUG_00845
QOBI02000001.1	669825	670864	3.36391	E0198_000327	-	CLUG_00842
QOBI02000001.1	2082215	2082611	3.36061	E0198_000948	-	CLUG_00149
QOBI02000004.1	1679286	1679917	3.36061	E0198_003633	+	CLUG_04044
QOBI02000007.1	144547	144986	3.36061	E0198_004716	+	CLUG_05299
QOBI02000007.1	144547	144986	3.36061	E0198_004717	-	CLUG_05300
QOBI02000002.1	848895	849516	3.35888	E0198_001437	+	CLUG_01897
QOBI02000002.1	708896	709258	3.35843	E0198_001370	+	CLUG_01963
QOBI02000004.1	319918	320563	3.35612	E0198_002997	+	CLUG_03347
QOBI02000003.1	308512	308829	3.35402	E0198_002188	+	CLUG_03063
QOBI02000002.1	687978	688349	3.35158	E0198_001361	-	CLUG_01974
QOBI02000002.1	633553	634201	3.351	E0198_001338	+	CLUG_02000
QOBI02000004.1	486688	487112	3.3482	E0198_003066	+	CLUG_03426
QOBI02000004.1	1232624	1233087	3.34795	E0198_003453	-	CLUG_03835
QOBI02000001.1	1475221	1475720	3.3417	E0198_000691	-	CLUG_00448
QOBI02000003.1	864604	865121	3.33954	E0198_002416	-	CLUG_02798
QOBI02000001.1	522527	523088	3.33501	E0198_000258	-	CLUG_00915
QOBI02000001.1	357270	357733	3.33142	E0198_000176	-	CLUG_01003
QOBI02000004.1	504817	505160	3.3289	E0198_003074	+	CLUG_03433
QOBI02000001.1	2308331	2309075	3.32671	E0198_001057	+	CLUG_00035
QOBI02000001.1	2308331	2309075	3.32671	E0198_001058	+	CLUG_00034
QOBI02000001.1	945464	945748	3.3256	E0198_000456	-	CLUG_00715
QOBI02000003.1	300751	301232	3.3256	E0198_002185	-	CLUG_03068
QOBI02000004.1	397192	397525	3.3256	E0198_003034	-	CLUG_03390
QOBI02000008.1	447521	447937	3.3256	E0198_005153	+	CLUG_05807
QOBI02000003.1	917584	917848	3.32185	E0198_002436	+	CLUG_02775
QOBI02000004.1	20087	20343	3.31336	E0198_002877	+	CLUG_03202
QOBI02000004.1	1490595	1491190	3.31058	E0198_003561	-	CLUG_03965
QOBI02000007.1	708041	708464	3.30264	E0198_004951	-	CLUG_05568
QOBI02000001.1	942649	942975	3.30245	E0198_000455	-	CLUG_00716
QOBI02000001.1	968784	969238	3.29805	E0198_000465	-	CLUG_00705
QOBI02000002.1	992370	992855	3.29385	E0198_001500	-	CLUG_01830
QOBI02000003.1	501466	501791	3.2906	E0198_002276	-	#N/A
QOBI02000004.1	1704383	1704811	3.2906	E0198_003646	+	CLUG_04057
QOBI02000006.1	143482	144075	3.2906	E0198_004397	-	CLUG_05165
QOBI02000008.1	152292	152582	3.2906	E0198_005041	+	CLUG_05676
QOBI02000003.1	315222	315636	3.28857	E0198_002190	-	CLUG_03060
QOBI02000002.1	3420	3953	3.28804	E0198_001091	+	#N/A
QOBI02000001.1	161214	161645	3.28143	E0198_000083	+	CLUG_01101
QOBI02000004.1	1453729	1454069	3.27937	E0198_003543	-	CLUG_03948
QOBI02000001.1	2007468	2007941	3.27867	E0198_000916	+	CLUG_00183
QOBI02000002.1	804329	804594	3.27681	E0198_001418	-	CLUG_01915
QOBI02000001.1	1462303	1462549	3.26587	E0198_000688	+	CLUG_00453
QOBI02000002.1	523332	523925	3.25811	E0198_001298	+	CLUG_02047
QOBI02000001.1	268661	268938	3.25559	E0198_000145	-	CLUG_01042
QOBI02000002.1	190082	190562	3.25559	E0198_001162	-	CLUG_02213
QOBI02000008.1	252550	252896	3.25238	E0198_005075	+	CLUG_05721
QOBI02000001.1	1435627	1436056	3.24467	E0198_000675	-	CLUG_00466
QOBI02000003.1	1059032	1059909	3.24451	E0198_002495	+	CLUG_02719
QOBI02000001.1	1653672	1654113	3.23149	E0198_000761	+	CLUG_00366
QOBI02000002.1	1908333	1909176	3.2289	E0198_001933	+	CLUG_01356
QOBI02000001.1	1289833	1290073	3.22059	E0198_000612	+	CLUG_00540
QOBI02000003.1	1326767	1327063	3.22059	E0198_002619	+	CLUG_02591
QOBI02000003.1	1550245	1550787	3.22059	E0198_002725	+	CLUG_02464
QOBI02000004.1	1624612	1624928	3.22059	E0198_003611	+	CLUG_04024
QOBI02000006.1	34946	35228	3.22059	E0198_004344	+	CLUG_05229
QOBI02000007.1	376652	377004	3.22059	E0198_004818	+	CLUG_05412
QOBI02000008.1	628286	628665	3.22059	E0198_005238	-	CLUG_05905
QOBI02000006.1	182311	183042	3.21344	E0198_004415	+	CLUG_05144
QOBI02000005.1	990516	991465	3.20451	E0198_004141	+	CLUG_04312
QOBI02000002.1	1293430	1293884	3.20364	E0198_001641	-	CLUG_01675
QOBI02000005.1	934205	934708	3.20245	E0198_004115	-	#N/A
QOBI02000002.1	1096568	1096818	3.18558	E0198_001543	-	CLUG_01785
QOBI02000002.1	1937597	1937944	3.18558	E0198_001946	-	CLUG_01339
QOBI02000004.1	1326671	1327023	3.18558	E0198_003494	-	CLUG_03886
QOBI02000005.1	1125691	1125949	3.18558	E0198_004200	+	CLUG_04248
QOBI02000006.1	301077	301392	3.18558	E0198_004463	+	#N/A
QOBI02000006.1	665578	665909	3.18558	E0198_004612	+	CLUG_04899
QOBI02000005.1	579784	580648	3.18399	E0198_003961	-	#N/A
QOBI02000001.1	1739799	1740308	3.18127	E0198_000802	+	CLUG_00319
QOBI02000008.1	657364	658003	3.16961	E0198_005251	-	CLUG_05919
QOBI02000008.1	330286	330982	3.16847	E0198_005101	+	CLUG_05754
QOBI02000002.1	75269	75732	3.16159	E0198_001123	-	CLUG_02261
QOBI02000002.1	798399	798679	3.1574	E0198_001415	+	CLUG_01918
QOBI02000003.1	1243939	1244299	3.15057	E0198_002575	-	CLUG_02637
QOBI02000004.1	932692	933195	3.15057	E0198_003291	-	#N/A
QOBI02000008.1	506861	507252	3.15057	E0198_005179	+	CLUG_05837
QOBI02000006.1	204768	205985	3.14381	E0198_004422	+	CLUG_05137
QOBI02000008.1	502730	503155	3.13614	E0198_005177	-	CLUG_05835
QOBI02000007.1	463768	464094	3.12972	E0198_004855	-	CLUG_05459
QOBI02000007.1	37158	37429	3.12121	E0198_004674	+	CLUG_05244
QOBI02000008.1	402664	402950	3.11748	E0198_005134	-	CLUG_05789
QOBI02000002.1	280480	281074	3.11746	E0198_001197	+	CLUG_02174
QOBI02000003.1	1361456	1362027	3.11557	E0198_002637	-	CLUG_02572
QOBI02000002.1	305785	306515	3.11366	E0198_001208	-	#N/A
QOBI02000002.1	928365	929481	3.1116	E0198_001474	+	CLUG_01857
QOBI02000004.1	412585	413063	3.10722	E0198_003039	-	CLUG_03397
QOBI02000002.1	659055	659751	3.10425	E0198_001348	-	CLUG_01987
QOBI02000007.1	710414	711270	3.09968	E0198_004952	-	CLUG_05569
QOBI02000007.1	710414	711270	3.09968	E0198_004953	-	CLUG_05570
QOBI02000001.1	987262	988561	3.0933	E0198_000473	+	CLUG_00696
QOBI02000004.1	168626	168996	3.09312	E0198_002939	+	CLUG_03273
QOBI02000004.1	1728829	1729272	3.09198	E0198_003652	+	CLUG_04068
QOBI02000008.1	419931	420337	3.08829	E0198_005143	-	CLUG_05796
QOBI02000003.1	219925	220369	3.08797	E0198_002146	+	CLUG_03105
QOBI02000002.1	1210307	1210812	3.08056	E0198_001600	-	CLUG_01723
QOBI02000006.1	492834	494185	3.08056	E0198_004544	+	CLUG_04989
QOBI02000006.1	90729	91113	3.08056	E0198_004369	-	CLUG_05197
QOBI02000003.1	1188786	1189176	3.07931	E0198_002550	+	CLUG_02662
QOBI02000006.1	509280	509794	3.07515	E0198_004550	-	CLUG_04982
QOBI02000001.1	1404863	1405167	3.07488	E0198_000663	-	CLUG_00482
QOBI02000008.1	71244	71922	3.0743	E0198_005000	+	CLUG_05634
QOBI02000008.1	71244	71922	3.0743	E0198_005001	+	#N/A
QOBI02000003.1	1497794	1498327	3.06276	E0198_002697	+	CLUG_02501
QOBI02000003.1	1613637	1613920	3.06004	E0198_002751	+	CLUG_02433
QOBI02000003.1	819056	819668	3.05848	E0198_002398	-	CLUG_02821
QOBI02000001.1	313968	314920	3.05427	E0198_000159	+	CLUG_01020
QOBI02000004.1	615836	616130	3.04588	E0198_003133	-	CLUG_03498
QOBI02000001.1	1716892	1717130	3.04555	E0198_000792	+	CLUG_00330
QOBI02000002.1	2103429	2103910	3.04555	E0198_002026	-	#N/A
QOBI02000002.1	2185027	2185299	3.04555	E0198_002063	+	CLUG_01220
QOBI02000004.1	1126650	1127085	3.04555	E0198_003397	+	CLUG_03776
QOBI02000004.1	1260374	1260695	3.04555	E0198_003462	-	CLUG_03846
QOBI02000005.1	675121	675445	3.04555	E0198_004001	-	CLUG_04469
QOBI02000002.1	2111536	2112142	3.04079	E0198_002030	-	CLUG_01258
QOBI02000006.1	115459	115764	3.03686	E0198_004380	-	CLUG_05186
QOBI02000003.1	1219860	1220288	3.03275	E0198_002563	-	CLUG_02649
QOBI02000002.1	253270	253822	3.02681	E0198_001190	-	CLUG_02182
QOBI02000001.1	1068900	1069302	3.02265	E0198_000508	-	CLUG_00656
QOBI02000003.1	911476	912003	3.0132	E0198_002433	+	CLUG_02778
QOBI02000004.1	1481834	1482282	3.01092	E0198_003558	+	CLUG_03959
QOBI02000001.1	2193455	2193859	3.01055	E0198_001004	+	CLUG_00090
QOBI02000003.1	1433277	1433808	3.01055	E0198_002663	+	CLUG_02541
QOBI02000005.1	286171	286603	3.01055	E0198_003810	+	CLUG_04689, CLUG_03765
QOBI02000006.1	397704	398366	3.00261	E0198_004502	-	CLUG_05037
QOBI02000006.1	397704	398366	3.00261	E0198_004503	-	CLUG_05036
QOBI02000002.1	277464	277951	2.99679	E0198_001196	-	CLUG_02176
QOBI02000007.1	637863	638328	2.9914	E0198_004920	-	#N/A
QOBI02000008.1	81409	81664	2.98957	E0198_005005	-	CLUG_05639
QOBI02000001.1	1302001	1302653	2.98562	E0198_000620	-	CLUG_00532
QOBI02000007.1	722010	722421	2.98537	E0198_004959	+	#N/A
QOBI02000001.1	1131864	1132865	2.97554	E0198_000539	+	CLUG_00623
QOBI02000001.1	1131864	1132865	2.97554	E0198_000540	+	CLUG_00621
QOBI02000001.1	234265	234500	2.97554	E0198_000129	+	CLUG_01059
QOBI02000005.1	183288	183887	2.97554	E0198_003763	+	CLUG_04742
QOBI02000005.1	810034	810471	2.96532	E0198_004064	+	CLUG_04403
QOBI02000001.1	1093764	1094024	2.96458	E0198_000518	+	#N/A
QOBI02000006.1	627294	627692	2.96383	E0198_004598	+	CLUG_04918
QOBI02000003.1	787905	788200	2.96291	E0198_002385	-	CLUG_02843
QOBI02000001.1	671244	672226	2.96215	E0198_000327	-	CLUG_00842
QOBI02000003.1	609317	610471	2.95662	E0198_002319	+	CLUG_02927
QOBI02000003.1	609317	610471	2.95662	E0198_002320	-	CLUG_02926
QOBI02000001.1	1318077	1318520	2.94053	E0198_000628	+	CLUG_00524
QOBI02000001.1	1701104	1701417	2.94053	E0198_000786	-	CLUG_00337
QOBI02000001.1	2053707	2054080	2.94053	E0198_000934	-	CLUG_00165
QOBI02000002.1	1978392	1978730	2.94053	E0198_001963	+	#N/A
QOBI02000002.1	1978392	1978730	2.94053	E0198_001964	+	CLUG_01323
QOBI02000002.1	825853	826100	2.94053	E0198_001429	-	#N/A
QOBI02000004.1	1096206	1096496	2.94053	E0198_003380	+	CLUG_03760
QOBI02000004.1	1379184	1379575	2.94053	E0198_003506	-	CLUG_03907
QOBI02000004.1	1675874	1676175	2.94053	E0198_003630	+	CLUG_04042
QOBI02000004.1	937378	937682	2.94053	E0198_003295	+	CLUG_03676
QOBI02000007.1	84815	85176	2.94053	E0198_004695	+	CLUG_05272
QOBI02000008.1	448310	448756	2.94053	E0198_005154	-	CLUG_05808
QOBI02000002.1	723948	724328	2.93543	E0198_001378	+	CLUG_01954
QOBI02000002.1	1854526	1854862	2.93309	E0198_001911	+	CLUG_01383
QOBI02000003.1	461545	461959	2.9279	E0198_002260	+	CLUG_02993
QOBI02000004.1	196210	196666	2.9264	E0198_002947	+	CLUG_03282
QOBI02000003.1	322105	322759	2.92392	E0198_002193	-	CLUG_03056
QOBI02000003.1	474433	474771	2.92138	E0198_002265	-	CLUG_02989
QOBI02000002.1	515327	515866	2.91786	E0198_001295	+	CLUG_02051
QOBI02000005.1	1335766	1336399	2.91498	E0198_004289	+	CLUG_04146
QOBI02000004.1	1435873	1436191	2.91359	E0198_003533	-	CLUG_03935
QOBI02000001.1	1227524	1228532	2.91333	E0198_000585	+	CLUG_00566
QOBI02000003.1	427368	427860	2.91161	E0198_002248	-	CLUG_03005
QOBI02000002.1	1105089	1105496	2.90553	E0198_001550	+	CLUG_01779
QOBI02000002.1	1164969	1165296	2.90553	E0198_001576	+	CLUG_01747
QOBI02000002.1	1670118	1670362	2.90553	E0198_001829	+	CLUG_01470
QOBI02000003.1	708954	709258	2.90553	E0198_002352	+	CLUG_02885
QOBI02000003.1	820499	820873	2.90553	E0198_002399	-	CLUG_02819
QOBI02000004.1	1262440	1262810	2.90553	E0198_003463	-	CLUG_03848
QOBI02000005.1	571619	571890	2.90553	E0198_003959	+	CLUG_04515
QOBI02000006.1	752998	753250	2.90553	E0198_004644	+	CLUG_04856
QOBI02000007.1	222879	223570	2.90307	E0198_004751	+	CLUG_05340
QOBI02000001.1	1531902	1532506	2.89974	E0198_000712	+	CLUG_00427
QOBI02000005.1	975990	976429	2.8972	E0198_004136	+	CLUG_04318
QOBI02000006.1	792067	792446	2.89689	E0198_004657	+	CLUG_04844
QOBI02000001.1	679250	679515	2.89584	E0198_000328	+	CLUG_00840
QOBI02000003.1	34314	34677	2.89543	E0198_002076	+	CLUG_03190
QOBI02000003.1	1182539	1182825	2.8949	E0198_002547	-	CLUG_02664
QOBI02000001.1	575674	576012	2.89201	E0198_000286	+	CLUG_00886
QOBI02000002.1	2049324	2049641	2.8836	E0198_001993	+	CLUG_01291
QOBI02000002.1	794323	794730	2.8807	E0198_001413	-	CLUG_01920
QOBI02000002.1	706199	706480	2.8804	E0198_001370	+	CLUG_01963
QOBI02000004.1	36945	37393	2.88005	E0198_002887	-	CLUG_03211
QOBI02000005.1	1285308	1285539	2.88005	E0198_004265	+	CLUG_04167
QOBI02000001.1	1666174	1666542	2.87834	E0198_000766	-	CLUG_00357
QOBI02000001.1	1669597	1669968	2.87714	E0198_000768	+	CLUG_00354
QOBI02000001.1	2296604	2297100	2.87052	E0198_001054	+	CLUG_00039
QOBI02000002.1	2068978	2069286	2.87052	E0198_002009	+	CLUG_01276
QOBI02000003.1	1799639	1799891	2.87052	E0198_002843	-	CLUG_02335
QOBI02000004.1	1423553	1424204	2.87052	E0198_003529	-	CLUG_03930
QOBI02000005.1	366393	366667	2.87052	E0198_003848	-	CLUG_04641
QOBI02000008.1	454463	455307	2.87052	E0198_005157	-	CLUG_05811
QOBI02000001.1	1262813	1263267	2.86955	E0198_000598	-	CLUG_00553
QOBI02000004.1	1603914	1604228	2.86933	E0198_003602	-	CLUG_04015
QOBI02000006.1	676692	677349	2.86763	E0198_004616	+	CLUG_04894
QOBI02000003.1	1845651	1846249	2.8672	E0198_002865	+	CLUG_02310
QOBI02000006.1	777714	778072	2.86044	E0198_004653	+	CLUG_04847
QOBI02000006.1	728767	729186	2.85606	E0198_004633	-	CLUG_04868
QOBI02000007.1	604871	605498	2.85502	E0198_004904	+	CLUG_05518
QOBI02000001.1	1405646	1406069	2.85317	E0198_000664	-	CLUG_00480
QOBI02000003.1	56618	57122	2.85196	E0198_002085	+	CLUG_03178, CLUG_00279
QOBI02000003.1	75672	75933	2.85169	E0198_002092	-	CLUG_03172
QOBI02000003.1	514959	515711	2.85148	E0198_002281	+	CLUG_02973
QOBI02000006.1	738602	738853	2.84893	E0198_004636	-	CLUG_04864
QOBI02000003.1	586386	587334	2.84684	E0198_002310	+	CLUG_02938
QOBI02000001.1	955536	955903	2.84583	E0198_000461	+	CLUG_00710
QOBI02000005.1	3698	4097	2.84047	E0198_003683	-	CLUG_04825
QOBI02000004.1	241385	241669	2.83979	E0198_002965	-	CLUG_03306
QOBI02000001.1	1808340	1808697	2.83552	E0198_000832	-	CLUG_00287
QOBI02000001.1	2120962	2121333	2.83552	E0198_000962	+	CLUG_00130
QOBI02000002.1	1976238	1976568	2.83552	E0198_001961	-	CLUG_01325
QOBI02000002.1	1995892	1996298	2.83552	E0198_001968	-	CLUG_01319
QOBI02000003.1	1626973	1627678	2.83552	E0198_002759	-	CLUG_02424
QOBI02000003.1	361339	361669	2.83552	E0198_002214	+	#N/A
QOBI02000003.1	500494	500803	2.83552	E0198_002275	-	#N/A
QOBI02000004.1	1144283	1145061	2.83552	E0198_003410	+	CLUG_03788
QOBI02000004.1	1549795	1550071	2.83552	E0198_003578	-	CLUG_03989
QOBI02000004.1	673363	673619	2.83552	E0198_003161	-	CLUG_03528
QOBI02000008.1	683977	684280	2.83552	E0198_005262	-	CLUG_05931
QOBI02000008.1	548704	549599	2.83516	E0198_005200	-	CLUG_05859
QOBI02000004.1	767471	767731	2.83172	E0198_003206	+	CLUG_03575
QOBI02000004.1	912142	912454	2.82915	E0198_003278	+	CLUG_03662
QOBI02000002.1	1802337	1803504	2.82764	E0198_001888	+	CLUG_01410
QOBI02000002.1	1802337	1803504	2.82764	E0198_001889	-	CLUG_01409
QOBI02000003.1	1052338	1052794	2.82408	E0198_002489	+	CLUG_02724
QOBI02000001.1	88503	88894	2.81319	E0198_000048	+	CLUG_01139
QOBI02000002.1	904177	904683	2.81233	E0198_001461	-	CLUG_01869
QOBI02000003.1	788686	789283	2.8023	E0198_002386	+	CLUG_02842
QOBI02000001.1	1645383	1646030	2.80051	E0198_000758	+	CLUG_00369
QOBI02000003.1	1579224	1579935	2.80051	E0198_002735	+	CLUG_02452
QOBI02000004.1	1258133	1258561	2.80051	E0198_003461	+	CLUG_03845
QOBI02000006.1	67359	67710	2.80051	E0198_004360	+	CLUG_05207
QOBI02000007.1	210146	210479	2.80051	E0198_004746	+	CLUG_05333
QOBI02000008.1	446575	446951	2.80051	E0198_005153	+	CLUG_05807
QOBI02000008.1	687488	687761	2.80051	E0198_005264	-	CLUG_05933
QOBI02000005.1	1020454	1020994	2.79551	E0198_004152	+	CLUG_02681, CLUG_04300
QOBI02000002.1	297998	298575	2.79533	E0198_001204	-	CLUG_02162
QOBI02000001.1	1920243	1920625	2.79064	E0198_000875	+	CLUG_00224
QOBI02000002.1	206884	207146	2.79043	E0198_001168	-	CLUG_02207
QOBI02000001.1	455870	456928	2.7883	E0198_000223	+	CLUG_00949
QOBI02000001.1	1113240	1113501	2.78646	E0198_000531	-	CLUG_00633
QOBI02000008.1	100200	101060	2.7841	E0198_005012	+	CLUG_05649
QOBI02000006.1	357964	358213	2.77094	E0198_004489	+	CLUG_05055
QOBI02000001.1	1063708	1064531	2.7655	E0198_000505	-	CLUG_00659
QOBI02000003.1	286820	287076	2.7655	E0198_002179	+	#N/A
QOBI02000003.1	286820	287076	2.7655	E0198_002180	+	#N/A
QOBI02000005.1	196349	196587	2.7655	E0198_003768	-	CLUG_04737
QOBI02000005.1	313410	313881	2.7655	E0198_003824	+	CLUG_04676
QOBI02000005.1	80205	80472	2.7655	E0198_003716	-	CLUG_04792
QOBI02000008.1	124120	124899	2.7655	E0198_005026	-	CLUG_05661
QOBI02000005.1	1348428	1348807	2.76295	E0198_004297	+	CLUG_04138
QOBI02000001.1	1490105	1490461	2.76091	E0198_000696	+	CLUG_00443
QOBI02000001.1	571819	572377	2.76055	E0198_000285	+	CLUG_00888
QOBI02000004.1	355691	356214	2.7584	E0198_003013	+	CLUG_03368
QOBI02000002.1	553661	554080	2.7525	E0198_001309	-	CLUG_02035
QOBI02000003.1	968817	969314	2.75166	E0198_002456	-	CLUG_02758
QOBI02000001.1	1343006	1343246	2.74927	E0198_000640	-	CLUG_00511
QOBI02000003.1	207726	207988	2.74782	E0198_002141	+	CLUG_03111
QOBI02000002.1	1113232	1113887	2.74762	E0198_001552	+	CLUG_01776, CLUG_02813
QOBI02000001.1	1544578	1544918	2.7439	E0198_000716	-	CLUG_00422
QOBI02000002.1	800539	801199	2.73405	E0198_001416	-	CLUG_01917
QOBI02000001.1	1305794	1306509	2.7305	E0198_000621	-	CLUG_00531
QOBI02000001.1	172602	172842	2.7305	E0198_000090	+	CLUG_01096
QOBI02000002.1	1427292	1427537	2.7305	E0198_001707	+	CLUG_01606
QOBI02000003.1	1341946	1342188	2.7305	E0198_002627	+	CLUG_02581
QOBI02000003.1	1380787	1381120	2.7305	E0198_002642	+	CLUG_02566
QOBI02000004.1	1685121	1685613	2.7305	E0198_003635	-	CLUG_04046
QOBI02000001.1	2081425	2081923	2.71833	E0198_000947	+	CLUG_00150
QOBI02000001.1	2081425	2081923	2.71833	E0198_000948	-	CLUG_00149
QOBI02000004.1	644178	644609	2.71273	E0198_003145	+	CLUG_03513
QOBI02000002.1	1907093	1907332	2.70529	E0198_001932	+	CLUG_01358
QOBI02000002.1	1907093	1907332	2.70529	E0198_001933	+	CLUG_01356
QOBI02000007.1	452244	452777	2.69762	E0198_004850	+	CLUG_05452
QOBI02000001.1	1320164	1320463	2.69549	E0198_000629	+	CLUG_00523
QOBI02000001.1	2113290	2113580	2.69549	E0198_000960	+	CLUG_00135
QOBI02000002.1	1554289	1554521	2.69549	E0198_001769	+	CLUG_01533
QOBI02000003.1	122200	122460	2.69549	E0198_002121	+	CLUG_03148
QOBI02000004.1	719022	719320	2.69549	E0198_003184	+	CLUG_03553
QOBI02000006.1	271654	272100	2.69549	E0198_004450	+	CLUG_05105
QOBI02000002.1	1291782	1292340	2.69546	E0198_001639	+	CLUG_01677
QOBI02000002.1	1291782	1292340	2.69546	E0198_001640	-	CLUG_01676
QOBI02000003.1	1045334	1045630	2.69361	E0198_002485	-	CLUG_02728
QOBI02000004.1	430038	430354	2.68981	E0198_003049	-	CLUG_03404
QOBI02000005.1	435159	435533	2.68812	E0198_003885	+	CLUG_04596
QOBI02000004.1	62982	63387	2.68047	E0198_002896	+	CLUG_03224
QOBI02000001.1	1887352	1888741	2.67398	E0198_000857	-	CLUG_00245
QOBI02000001.1	1887352	1888741	2.67398	E0198_000858	+	CLUG_00244
QOBI02000007.1	655073	655500	2.67379	E0198_004926	-	CLUG_05539
QOBI02000004.1	506018	506336	2.67323	E0198_003074	+	CLUG_03433
QOBI02000004.1	1254621	1254931	2.67316	E0198_003459	+	CLUG_03843
QOBI02000002.1	22515	23008	2.67172	E0198_001098	-	CLUG_02283
QOBI02000006.1	647828	648087	2.66768	E0198_004604	+	#N/A
QOBI02000001.1	1693117	1693382	2.66514	E0198_000782	-	CLUG_00341
QOBI02000001.1	1797024	1797420	2.66513	E0198_000826	-	CLUG_00294
QOBI02000007.1	541151	541618	2.66134	E0198_004882	-	CLUG_05494
QOBI02000002.1	694572	695158	2.66074	E0198_001365	-	CLUG_01969
QOBI02000001.1	105213	105563	2.66048	E0198_000058	-	CLUG_01127
QOBI02000002.1	1331044	1331295	2.66048	E0198_001660	-	CLUG_01655
QOBI02000002.1	1692685	1693081	2.66048	E0198_001839	+	CLUG_01459
QOBI02000003.1	1407224	1407612	2.66048	E0198_002650	+	CLUG_02553
QOBI02000003.1	291965	292195	2.66048	E0198_002182	-	CLUG_03071
QOBI02000003.1	305293	305628	2.66048	E0198_002187	-	CLUG_03064
QOBI02000004.1	1188651	1189037	2.66048	E0198_003430	+	CLUG_03811
QOBI02000005.1	1155681	1155942	2.66048	E0198_004209	-	CLUG_04234
QOBI02000005.1	1272685	1272966	2.66048	E0198_004260	+	CLUG_04174
QOBI02000007.1	9971	10380	2.66048	E0198_004664	-	CLUG_05234
QOBI02000008.1	478085	478323	2.66048	E0198_005165	+	CLUG_05822
QOBI02000008.1	516795	517376	2.66048	E0198_005185	+	CLUG_05845
QOBI02000003.1	871567	872065	2.65729	E0198_002418	-	CLUG_02796
QOBI02000003.1	1458222	1458905	2.65562	E0198_002673	+	CLUG_02527
QOBI02000001.1	689086	689528	2.65231	E0198_000331	+	CLUG_00837
QOBI02000001.1	689086	689528	2.65231	E0198_000332	-	CLUG_00836
QOBI02000007.1	221247	221513	2.65223	E0198_004750	+	CLUG_05339
QOBI02000004.1	522451	522874	2.65138	E0198_003084	+	CLUG_03445
QOBI02000007.1	20270	20975	2.64653	E0198_004666	-	CLUG_05236
QOBI02000008.1	586925	587294	2.64464	E0198_005219	-	CLUG_05880
QOBI02000004.1	370395	370987	2.64363	E0198_003019	-	CLUG_03374
QOBI02000006.1	196745	197196	2.64045	E0198_004420	+	CLUG_05139, CLUG_02682
QOBI02000001.1	148846	149103	2.63183	E0198_000078	+	CLUG_01105
QOBI02000007.1	269610	269847	2.6317	E0198_004775	+	CLUG_05363
QOBI02000001.1	198679	198907	2.62548	E0198_000106	+	CLUG_01081
QOBI02000001.1	943509	943800	2.62548	E0198_000456	-	CLUG_00715
QOBI02000003.1	1696362	1696778	2.62548	E0198_002795	+	CLUG_02388
QOBI02000003.1	1739249	1739684	2.62548	E0198_002814	-	CLUG_02366
QOBI02000003.1	250318	250575	2.62548	E0198_002161	+	CLUG_03088
QOBI02000003.1	258138	258522	2.62548	E0198_002165	+	CLUG_03084
QOBI02000007.1	163684	164005	2.62548	E0198_004728	-	CLUG_05313
QOBI02000008.1	9387	9623	2.62548	E0198_004979	+	CLUG_05609
QOBI02000004.1	1494407	1494867	2.62539	E0198_003562	-	CLUG_03966
QOBI02000005.1	1259493	1259749	2.62443	E0198_004254	-	CLUG_04182
QOBI02000004.1	1492144	1493283	2.62439	E0198_003562	-	CLUG_03966
QOBI02000001.1	282288	282570	2.62145	E0198_000150	-	CLUG_01037
QOBI02000002.1	1254847	1255440	2.62011	E0198_001623	-	CLUG_01696
QOBI02000003.1	1226843	1227377	2.61918	E0198_002566	+	CLUG_02646
QOBI02000005.1	140446	140770	2.61615	E0198_003743	+	CLUG_04764
QOBI02000004.1	119691	119973	2.60801	E0198_002916	-	CLUG_03250
QOBI02000001.1	633997	634453	2.60719	E0198_000311	-	CLUG_00861
QOBI02000004.1	1520957	1521890	2.60266	E0198_003571	+	CLUG_03981
QOBI02000004.1	504053	504467	2.60121	E0198_003074	+	CLUG_03433
QOBI02000005.1	625383	625675	2.59191	E0198_003983	+	CLUG_04490
QOBI02000002.1	1302513	1302741	2.59047	E0198_001645	+	CLUG_01671
QOBI02000003.1	380365	380726	2.59047	E0198_002223	-	CLUG_03033
QOBI02000004.1	1093596	1093883	2.59047	E0198_003379	-	CLUG_03759
QOBI02000004.1	1478754	1479365	2.59047	E0198_003556	-	CLUG_03957
QOBI02000008.1	536761	537041	2.59047	E0198_005195	+	CLUG_05854
QOBI02000004.1	21853	22258	2.584	E0198_002877	+	CLUG_03202
QOBI02000001.1	984913	985471	2.57826	E0198_000473	+	CLUG_00696
QOBI02000002.1	2019001	2019551	2.56995	E0198_001981	+	CLUG_01305
QOBI02000002.1	461020	462046	2.56714	E0198_001273	+	CLUG_02080
QOBI02000008.1	430944	431641	2.56488	E0198_005145	+	CLUG_05798
QOBI02000001.1	72240	72582	2.56191	E0198_000038	-	CLUG_01149
QOBI02000002.1	1251352	1251588	2.56074	E0198_001622	-	CLUG_01697
QOBI02000001.1	710553	710780	2.55546	E0198_000342	-	CLUG_00825
QOBI02000001.1	793225	793587	2.55546	E0198_000386	+	CLUG_00783
QOBI02000003.1	251584	251841	2.55546	E0198_002162	-	CLUG_03087
QOBI02000004.1	1723694	1724210	2.55546	E0198_003650	+	CLUG_04065
QOBI02000004.1	1746382	1746607	2.55546	E0198_003661	-	CLUG_04080
QOBI02000008.1	475066	476527	2.55513	E0198_005165	+	CLUG_05822
QOBI02000002.1	1191798	1192556	2.55274	E0198_001590	-	CLUG_01734
QOBI02000006.1	316492	316958	2.55201	E0198_004470	+	CLUG_05080
QOBI02000001.1	1663327	1663587	2.54949	E0198_000766	-	CLUG_00357
QOBI02000003.1	664116	664576	2.54754	E0198_002334	-	CLUG_02906
QOBI02000008.1	632498	632995	2.54648	E0198_005239	-	CLUG_05906
QOBI02000001.1	1400466	1400781	2.54174	E0198_000661	+	CLUG_00484
QOBI02000004.1	1495220	1495589	2.53912	E0198_003562	-	CLUG_03966
QOBI02000003.1	423196	424223	2.52791	E0198_002245	+	CLUG_03008
QOBI02000003.1	423196	424223	2.52791	E0198_002246	-	CLUG_03007
QOBI02000001.1	2345027	2345330	2.52046	E0198_001079	-	CLUG_00015
QOBI02000003.1	1745202	1745433	2.52046	E0198_002818	+	CLUG_02361
QOBI02000004.1	1314833	1315081	2.52046	E0198_003486	+	CLUG_03875
QOBI02000004.1	677835	678284	2.52046	E0198_003164	-	CLUG_03531
QOBI02000005.1	563644	563901	2.52029	E0198_003953	-	CLUG_04519
QOBI02000001.1	1254431	1255059	2.51137	E0198_000595	-	CLUG_00556
QOBI02000003.1	544479	544781	2.51137	E0198_002291	+	CLUG_02959
QOBI02000004.1	1231819	1232253	2.50856	E0198_003453	-	CLUG_03835
QOBI02000005.1	418637	418858	2.5065	E0198_003872	-	CLUG_04607
QOBI02000001.1	1396398	1396664	2.50523	E0198_000659	+	CLUG_00486
QOBI02000002.1	226100	226437	2.50454	E0198_001177	+	CLUG_02197
QOBI02000002.1	695581	696231	2.50381	E0198_001365	-	CLUG_01969
QOBI02000001.1	1788313	1788648	2.49857	E0198_000822	-	CLUG_00298
QOBI02000001.1	1443613	1444036	2.49855	E0198_000680	-	CLUG_00462
QOBI02000001.1	763416	763924	2.49132	E0198_000371	-	CLUG_00800
QOBI02000007.1	120232	120609	2.49088	E0198_004706	+	CLUG_05287
QOBI02000002.1	1820742	1820968	2.48985	E0198_001899	-	CLUG_01399
QOBI02000007.1	95228	95663	2.48835	E0198_004697	+	CLUG_05275
QOBI02000008.1	437917	438282	2.488	E0198_005148	-	CLUG_05802
QOBI02000002.1	2138714	2138995	2.48545	E0198_002042	+	CLUG_01245
QOBI02000002.1	400656	400906	2.48545	E0198_001246	+	CLUG_02113
QOBI02000003.1	1714924	1715434	2.48545	E0198_002803	+	CLUG_02379
QOBI02000004.1	1441248	1441671	2.48545	E0198_003536	+	CLUG_03941
QOBI02000006.1	22271	22519	2.48545	E0198_004341	+	#N/A
QOBI02000001.1	1365135	1365686	2.47857	E0198_000647	+	#N/A
QOBI02000001.1	1365135	1365686	2.47857	E0198_000648	-	CLUG_00504
QOBI02000002.1	661927	662442	2.47743	E0198_001349	-	CLUG_01985
QOBI02000004.1	1503734	1503971	2.47339	E0198_003566	+	CLUG_03971
QOBI02000003.1	593213	593637	2.46916	E0198_002314	+	CLUG_02934
QOBI02000008.1	465789	466034	2.46903	E0198_005162	+	CLUG_05819
QOBI02000001.1	1608264	1608700	2.45835	E0198_000740	+	CLUG_00389
QOBI02000003.1	1308417	1308740	2.45828	E0198_002607	-	CLUG_02604
QOBI02000002.1	1888513	1888903	2.45761	E0198_001924	+	CLUG_01367
QOBI02000001.1	474673	475050	2.45662	E0198_000231	-	CLUG_00940
QOBI02000008.1	591913	592331	2.45255	E0198_005221	-	CLUG_05882
QOBI02000002.1	1815272	1815741	2.45236	E0198_001896	-	CLUG_01402
QOBI02000007.1	658713	659747	2.45141	E0198_004928	-	CLUG_05541
QOBI02000001.1	658769	659475	2.45045	E0198_000322	-	CLUG_00849
QOBI02000001.1	720890	721193	2.45045	E0198_000350	-	CLUG_00819
QOBI02000003.1	1769442	1769816	2.45045	E0198_002831	-	CLUG_02874, CLUG_02349
QOBI02000003.1	90387	90667	2.45045	E0198_002101	+	CLUG_03163
QOBI02000004.1	153860	154268	2.45045	E0198_002931	-	CLUG_03265
QOBI02000004.1	1724711	1725076	2.45045	E0198_003650	+	CLUG_04065
QOBI02000004.1	908106	908466	2.45045	E0198_003276	-	CLUG_03660
QOBI02000005.1	112943	113277	2.45045	E0198_003730	+	CLUG_04778
QOBI02000007.1	209269	209489	2.45045	E0198_004745	+	CLUG_05331
QOBI02000008.1	88849	89196	2.44859	E0198_005009	+	CLUG_05644
QOBI02000004.1	1583047	1583310	2.44621	E0198_003589	+	CLUG_04002
QOBI02000002.1	997618	997915	2.44085	E0198_001502	+	CLUG_01828
QOBI02000005.1	1120300	1120568	2.43714	E0198_004198	-	CLUG_04250
QOBI02000006.1	402593	403196	2.43696	E0198_004504	+	CLUG_05035
QOBI02000008.1	660916	661503	2.4345	E0198_005252	-	CLUG_05920
QOBI02000001.1	1978009	1978321	2.42791	E0198_000902	+	CLUG_00196
QOBI02000001.1	861643	862008	2.42484	E0198_000418	+	CLUG_00755
QOBI02000007.1	585231	585516	2.42484	E0198_004896	+	CLUG_05510
QOBI02000004.1	414031	414646	2.42482	E0198_003040	+	#N/A
QOBI02000001.1	1891305	1891528	2.42435	E0198_000860	-	#N/A
QOBI02000002.1	1871248	1871656	2.4236	E0198_001917	+	CLUG_01121, CLUG_04828, CLUG_01374
QOBI02000004.1	596485	596743	2.41823	E0198_003122	+	CLUG_03489
QOBI02000003.1	313152	313468	2.41797	E0198_002190	-	CLUG_03060
QOBI02000004.1	1466518	1466836	2.4178	E0198_003548	+	#N/A
QOBI02000001.1	569219	569452	2.41544	E0198_000283	+	CLUG_00890
QOBI02000002.1	1619598	1619845	2.41544	E0198_001803	+	CLUG_01499
QOBI02000002.1	1875909	1876389	2.41544	E0198_001918	+	CLUG_01373
QOBI02000002.1	48563	48841	2.41544	E0198_001110	+	CLUG_02270
QOBI02000002.1	807418	807689	2.41544	E0198_001419	+	CLUG_01914
QOBI02000003.1	1396830	1397051	2.41544	E0198_002648	+	CLUG_02557
QOBI02000007.1	145827	146128	2.41544	E0198_004717	-	CLUG_05300
QOBI02000007.1	262672	262920	2.41544	E0198_004770	+	CLUG_05360
QOBI02000008.1	263438	263773	2.41544	E0198_005078	-	CLUG_05724
QOBI02000005.1	987786	988424	2.4124	E0198_004140	+	CLUG_04313
QOBI02000001.1	1049	1616	2.41132	E0198_000001	+	CLUG_01186
QOBI02000001.1	1366374	1366687	2.40927	E0198_000648	-	CLUG_00504
QOBI02000003.1	576492	576812	2.40644	E0198_002307	+	CLUG_02942
QOBI02000001.1	2090670	2091171	2.40402	E0198_000952	-	CLUG_00144
QOBI02000005.1	1076425	1076706	2.40362	E0198_004173	+	CLUG_04277
QOBI02000001.1	1922130	1922466	2.40183	E0198_000876	+	CLUG_00223
QOBI02000002.1	624575	625008	2.39862	E0198_001335	-	CLUG_02004
QOBI02000008.1	458936	459357	2.39397	E0198_005160	-	CLUG_05816
QOBI02000001.1	1281239	1281484	2.39299	E0198_000609	+	CLUG_00543
QOBI02000007.1	170032	170703	2.39116	E0198_004731	-	CLUG_05316
QOBI02000005.1	1110372	1110916	2.39037	E0198_004193	-	CLUG_04255
QOBI02000004.1	1339616	1339953	2.38959	E0198_003499	-	CLUG_03891
QOBI02000001.1	1885146	1885401	2.38892	E0198_000855	+	CLUG_00246
QOBI02000006.1	683815	684435	2.38691	E0198_004618	-	CLUG_04890
QOBI02000008.1	231691	231972	2.38499	E0198_005067	+	CLUG_05710
QOBI02000001.1	1388486	1388956	2.38219	E0198_000656	-	CLUG_00490
QOBI02000002.1	957171	957518	2.38097	E0198_001486	+	CLUG_01846
QOBI02000004.1	192921	193275	2.38076	E0198_002947	+	CLUG_03282
QOBI02000001.1	1398749	1399016	2.38043	E0198_000660	+	CLUG_00485
QOBI02000002.1	1864637	1865059	2.38043	E0198_001914	+	CLUG_01377
QOBI02000003.1	1495396	1495637	2.38043	E0198_002694	+	CLUG_02504
QOBI02000003.1	1495396	1495637	2.38043	E0198_002695	-	CLUG_02503
QOBI02000006.1	739765	739987	2.38043	E0198_004636	-	CLUG_04864
QOBI02000006.1	766686	767078	2.38043	E0198_004650	-	CLUG_04850
QOBI02000004.1	1338243	1338556	2.38021	E0198_003498	-	CLUG_03890
QOBI02000007.1	734004	734635	2.37972	E0198_004964	+	CLUG_05580
QOBI02000003.1	114382	114659	2.37795	E0198_002117	+	CLUG_03152
QOBI02000004.1	934712	934966	2.37795	E0198_003293	+	CLUG_03674
QOBI02000004.1	88909	89295	2.37701	E0198_002907	+	CLUG_03238
QOBI02000001.1	2297398	2298222	2.37486	E0198_001055	+	CLUG_00037
QOBI02000004.1	478096	478581	2.37464	E0198_003063	-	CLUG_03422
QOBI02000004.1	490764	491020	2.37435	E0198_003069	+	CLUG_03428
QOBI02000003.1	896835	897136	2.37005	E0198_002427	+	CLUG_02784, CLUG_05507, CLUG_00271
QOBI02000005.1	688674	689130	2.369	E0198_004009	-	CLUG_01207, CLUG_04462
QOBI02000006.1	221743	221991	2.3635	E0198_004430	+	CLUG_05130
QOBI02000002.1	310800	311117	2.36227	E0198_001210	-	CLUG_02153
QOBI02000004.1	536654	537610	2.36227	E0198_003089	-	CLUG_03450
QOBI02000007.1	630920	631435	2.36227	E0198_004916	-	CLUG_05531
QOBI02000001.1	375	780	2.35931	E0198_000001	+	CLUG_01186
QOBI02000002.1	32549	32783	2.35396	E0198_001103	-	CLUG_02278
QOBI02000004.1	1792284	1792974	2.34976	E0198_003681	+	#N/A
QOBI02000002.1	375387	375793	2.34813	E0198_001235	-	CLUG_02123
QOBI02000006.1	294906	295249	2.34786	E0198_004460	-	CLUG_05090
QOBI02000004.1	1559200	1559560	2.34648	E0198_003580	+	CLUG_03992
QOBI02000002.1	1321525	1321796	2.34543	E0198_001655	+	CLUG_01661
QOBI02000004.1	1421786	1422007	2.34543	E0198_003529	-	CLUG_03930
QOBI02000004.1	703136	703424	2.34543	E0198_003177	+	CLUG_03545
QOBI02000006.1	65736	66141	2.34543	E0198_004359	-	CLUG_05209
QOBI02000002.1	1821511	1821854	2.34532	E0198_001900	-	CLUG_01398
QOBI02000007.1	515148	516427	2.34532	E0198_004875	+	CLUG_05482
QOBI02000003.1	919636	919930	2.34347	E0198_002437	+	CLUG_02774
QOBI02000002.1	206060	206402	2.34273	E0198_001168	-	CLUG_02207
QOBI02000002.1	1500037	1500315	2.33765	E0198_001740	+	CLUG_01565
QOBI02000008.1	461826	462272	2.33723	E0198_005161	-	CLUG_05817
QOBI02000003.1	686673	686899	2.33632	E0198_002344	+	CLUG_02893
QOBI02000003.1	476561	477105	2.33199	E0198_002265	-	CLUG_02989
QOBI02000005.1	1393272	1394204	2.33173	E0198_004318	-	CLUG_04119
QOBI02000001.1	1510234	1510678	2.32948	E0198_000703	+	CLUG_00436
QOBI02000002.1	1095931	1096184	2.3291	E0198_001543	-	CLUG_01785
QOBI02000001.1	1550805	1551039	2.32896	E0198_000719	-	CLUG_00419
QOBI02000007.1	165701	166030	2.32509	E0198_004729	+	CLUG_05314
QOBI02000003.1	493668	493992	2.32416	E0198_002274	-	CLUG_02980
QOBI02000004.1	409503	409939	2.32342	E0198_003038	-	CLUG_03396
QOBI02000008.1	515319	515875	2.3222	E0198_005183	+	CLUG_05843
QOBI02000007.1	560138	560358	2.32039	E0198_004888	+	CLUG_05500
QOBI02000008.1	460792	461088	2.32001	E0198_005161	-	CLUG_05817
QOBI02000006.1	254162	254638	2.3181	E0198_004443	+	CLUG_05114
QOBI02000007.1	489068	489328	2.31415	E0198_004865	-	CLUG_05471
QOBI02000001.1	1916912	1917187	2.31042	E0198_000874	-	CLUG_00225
QOBI02000001.1	872256	872480	2.31042	E0198_000424	+	CLUG_00749
QOBI02000002.1	1649395	1649694	2.31042	E0198_001818	-	CLUG_01482
QOBI02000002.1	2063632	2063852	2.31042	E0198_002005	+	CLUG_01280
QOBI02000003.1	1344144	1344409	2.31042	E0198_002628	+	CLUG_02580
QOBI02000004.1	1273768	1274017	2.31042	E0198_003468	+	CLUG_03852
QOBI02000007.1	573461	573737	2.31042	E0198_004893	-	CLUG_05505
QOBI02000007.1	645722	645981	2.31042	E0198_004923	-	CLUG_05536
QOBI02000008.1	125638	125883	2.31042	E0198_005027	+	CLUG_05662
QOBI02000008.1	613419	613717	2.31042	E0198_005232	+	CLUG_05898
QOBI02000004.1	1471571	1471834	2.31001	E0198_003551	-	CLUG_03952
QOBI02000007.1	443926	444242	2.30934	E0198_004847	+	CLUG_05446
QOBI02000001.1	1957239	1957489	2.30903	E0198_000894	-	CLUG_00207
QOBI02000006.1	390296	390641	2.30497	E0198_004499	-	CLUG_05040
QOBI02000007.1	93333	94015	2.30186	E0198_004696	-	#N/A
QOBI02000005.1	1042989	1043219	2.30185	E0198_004160	+	#N/A
QOBI02000003.1	790779	791100	2.29888	E0198_002387	-	CLUG_02841
QOBI02000003.1	1121160	1121536	2.29765	E0198_002519	-	CLUG_02690
QOBI02000005.1	785262	785577	2.29626	E0198_004056	+	CLUG_04415
QOBI02000001.1	1929198	1929755	2.29081	E0198_000880	+	CLUG_00219
QOBI02000008.1	220448	221572	2.29034	E0198_005064	+	CLUG_05706
QOBI02000002.1	522557	523092	2.29002	E0198_001297	+	CLUG_02049
QOBI02000004.1	1498078	1498471	2.28924	E0198_003563	-	CLUG_03967
QOBI02000005.1	912618	912895	2.28734	E0198_004105	-	CLUG_04349
QOBI02000003.1	1117343	1117695	2.28612	E0198_002517	+	CLUG_02692
QOBI02000001.1	188653	188931	2.2844	E0198_000101	-	CLUG_01086
QOBI02000002.1	1825848	1826639	2.28439	E0198_001902	+	#N/A
QOBI02000002.1	940118	940573	2.28439	E0198_001479	-	CLUG_01853
QOBI02000007.1	126341	127039	2.28439	E0198_004708	-	CLUG_05289
QOBI02000007.1	126341	127039	2.28439	E0198_004709	-	#N/A
QOBI02000003.1	445457	445981	2.27717	E0198_002254	+	CLUG_02999
QOBI02000001.1	1932327	1932597	2.27541	E0198_000881	+	CLUG_00218
QOBI02000001.1	2132964	2133201	2.27541	E0198_000969	+	CLUG_00123, CLUG_04373
QOBI02000001.1	244306	244644	2.27541	E0198_000132	+	CLUG_01056
QOBI02000001.1	338448	338983	2.27541	E0198_000170	-	CLUG_01010
QOBI02000001.1	653088	653398	2.27541	E0198_000319	-	CLUG_00852
QOBI02000002.1	1131726	1131953	2.27541	E0198_001561	-	CLUG_01767
QOBI02000002.1	1248424	1248686	2.27541	E0198_001621	-	CLUG_00402, CLUG_03658, CLUG_01698
QOBI02000003.1	596797	597048	2.27541	E0198_002315	+	CLUG_02933
QOBI02000003.1	721867	722183	2.27541	E0198_002359	-	CLUG_02878
QOBI02000004.1	1228524	1228780	2.27541	E0198_003450	+	CLUG_02441, CLUG_03832
QOBI02000002.1	377942	378217	2.27396	E0198_001236	+	CLUG_02122
QOBI02000005.1	800980	801437	2.27369	E0198_004061	-	CLUG_04406
QOBI02000004.1	959590	959819	2.27267	E0198_003311	+	CLUG_03689
QOBI02000005.1	1305965	1306323	2.27141	E0198_004272	-	CLUG_04161
QOBI02000008.1	361674	362223	2.27033	E0198_005114	-	CLUG_05768
QOBI02000003.1	1111795	1112134	2.26892	E0198_002514	-	CLUG_02694
QOBI02000002.1	18960	19356	2.26673	E0198_001096	-	CLUG_02291
QOBI02000004.1	470578	470914	2.26431	E0198_003062	+	CLUG_03421
QOBI02000002.1	599288	599792	2.26019	E0198_001324	+	CLUG_02014
QOBI02000002.1	757222	757692	2.25451	E0198_001391	+	CLUG_01940
QOBI02000002.1	872480	872729	2.25112	E0198_001449	+	CLUG_01883
QOBI02000002.1	867231	867707	2.25034	E0198_001446	+	CLUG_01887
QOBI02000002.1	1718734	1719101	2.24967	E0198_001852	-	CLUG_01446
QOBI02000003.1	1034582	1035171	2.2487	E0198_002479	-	CLUG_02732
QOBI02000003.1	700002	700384	2.243	E0198_002349	-	CLUG_02888
QOBI02000001.1	1720266	1720490	2.24041	E0198_000794	+	CLUG_00328
QOBI02000002.1	1348905	1349180	2.24041	E0198_001668	+	CLUG_01647
QOBI02000002.1	2035939	2036387	2.24041	E0198_001988	-	CLUG_01298
QOBI02000003.1	1379982	1380289	2.24041	E0198_002641	+	CLUG_02567
QOBI02000003.1	1677224	1677539	2.24041	E0198_002781	-	CLUG_02400
QOBI02000004.1	1270514	1270838	2.24041	E0198_003467	+	CLUG_03851
QOBI02000004.1	1478221	1478512	2.24041	E0198_003555	-	CLUG_03956
QOBI02000004.1	1614098	1614366	2.24041	E0198_003607	-	CLUG_04019
QOBI02000004.1	331768	331989	2.24041	E0198_003003	+	CLUG_03353
QOBI02000006.1	534029	534259	2.24041	E0198_004562	-	CLUG_04969
QOBI02000001.1	1812280	1812712	2.23784	E0198_000833	+	CLUG_00286
QOBI02000006.1	760135	760576	2.23784	E0198_004647	+	CLUG_04853
QOBI02000004.1	1705311	1705765	2.2368	E0198_003646	+	CLUG_04057
QOBI02000004.1	1065921	1066195	2.23556	E0198_003364	+	CLUG_03743
QOBI02000003.1	81347	82052	2.23402	E0198_002095	-	CLUG_03168
QOBI02000005.1	706444	706822	2.23248	E0198_004019	+	CLUG_04452
QOBI02000002.1	554644	554979	2.23035	E0198_001310	-	#N/A
QOBI02000002.1	554644	554979	2.23035	E0198_001311	+	#N/A
QOBI02000002.1	1575753	1576304	2.23029	E0198_001781	-	CLUG_01521
QOBI02000002.1	832638	832974	2.23011	E0198_001431	-	CLUG_01904
QOBI02000004.1	95633	96025	2.22728	E0198_002909	-	CLUG_03242
QOBI02000007.1	504772	505226	2.22372	E0198_004871	+	CLUG_05478
QOBI02000001.1	189662	189949	2.22094	E0198_000101	-	CLUG_01086
QOBI02000004.1	298646	299058	2.22023	E0198_002987	+	CLUG_03334
QOBI02000007.1	456752	457233	2.21966	E0198_004851	+	CLUG_05455
QOBI02000001.1	1926550	1926785	2.21719	E0198_000879	-	#N/A
QOBI02000002.1	54183	54422	2.21252	E0198_001113	-	CLUG_02267
QOBI02000002.1	642182	642596	2.21111	E0198_001340	-	CLUG_01998
QOBI02000003.1	1144776	1145029	2.21004	E0198_002529	-	CLUG_02680
QOBI02000005.1	1324405	1324645	2.20824	E0198_004281	+	CLUG_04156
QOBI02000007.1	519027	519253	2.20562	E0198_004876	+	CLUG_05483
QOBI02000003.1	1382838	1383135	2.2054	E0198_002643	+	CLUG_02565
QOBI02000003.1	1741921	1742229	2.2054	E0198_002816	+	CLUG_02364
QOBI02000004.1	1077464	1077689	2.2054	E0198_003370	-	CLUG_03749
QOBI02000004.1	1371207	1371679	2.2054	E0198_003504	+	CLUG_03905
QOBI02000005.1	138231	138472	2.2054	E0198_003742	-	CLUG_04765, CLUG_04074
QOBI02000006.1	343275	343531	2.2054	E0198_004483	+	CLUG_05061, CLUG_05062
QOBI02000007.1	191802	192029	2.2054	E0198_004738	+	CLUG_05324
QOBI02000007.1	417599	418007	2.2054	E0198_004834	-	CLUG_05431
QOBI02000008.1	476992	477227	2.2054	E0198_005165	+	CLUG_05822
QOBI02000007.1	739791	740087	2.19484	E0198_004966	-	CLUG_05583
QOBI02000001.1	982661	982940	2.19071	E0198_000472	+	CLUG_00697
QOBI02000005.1	1010636	1011092	2.18697	E0198_004149	-	CLUG_04303
QOBI02000003.1	669808	670377	2.18422	E0198_002336	+	CLUG_02904
QOBI02000004.1	1409528	1410967	2.18295	E0198_003522	-	CLUG_03923
QOBI02000004.1	1409528	1410967	2.18295	E0198_003523	+	CLUG_03924
QOBI02000003.1	896094	896349	2.17874	E0198_002426	-	CLUG_02785
QOBI02000005.1	1270068	1270552	2.17731	E0198_004259	-	CLUG_04176
QOBI02000001.1	1345465	1345766	2.17522	E0198_000642	+	CLUG_00508
QOBI02000008.1	672075	672437	2.17347	E0198_005256	+	CLUG_05926
QOBI02000004.1	1094584	1094822	2.17039	E0198_003379	-	CLUG_03759
QOBI02000004.1	1165829	1166204	2.17039	E0198_003418	-	CLUG_03796
QOBI02000004.1	1172091	1172356	2.17039	E0198_003420	+	CLUG_03798
QOBI02000005.1	193142	193417	2.17039	E0198_003767	+	CLUG_04739
QOBI02000002.1	859262	859765	2.16154	E0198_001442	+	CLUG_01891
QOBI02000003.1	352937	353304	2.16092	E0198_002209	-	CLUG_03043
QOBI02000007.1	492772	493662	2.16036	E0198_004867	+	CLUG_05473
QOBI02000002.1	136156	136574	2.15606	E0198_001140	-	CLUG_05019
QOBI02000004.1	261399	262006	2.15527	E0198_002974	+	CLUG_03315
QOBI02000003.1	316268	316499	2.1544	E0198_002191	-	CLUG_03058
QOBI02000005.1	1321153	1321557	2.1526	E0198_004280	-	CLUG_05366, CLUG_04157
QOBI02000005.1	1064752	1065674	2.15007	E0198_004171	-	CLUG_04281
QOBI02000005.1	1414133	1414362	2.14876	E0198_004330	-	CLUG_02102
QOBI02000005.1	1401787	1402296	2.14599	E0198_004322	+	CLUG_04115, CLUG_05376
QOBI02000003.1	863359	863649	2.14583	E0198_002416	-	CLUG_02798
QOBI02000001.1	1122033	1122646	2.1406	E0198_000536	-	CLUG_00627
QOBI02000006.1	118557	118926	2.13962	E0198_004381	+	CLUG_05185
QOBI02000006.1	560049	560464	2.13962	E0198_004572	-	CLUG_04959
QOBI02000001.1	924655	925141	2.13539	E0198_000445	+	CLUG_00724
QOBI02000002.1	1591334	1591881	2.13539	E0198_001792	-	CLUG_01509
QOBI02000003.1	1562569	1562803	2.13539	E0198_002730	+	CLUG_02458
QOBI02000003.1	1599583	1599963	2.13539	E0198_002743	-	CLUG_02440
QOBI02000004.1	973428	973827	2.13539	E0198_003317	+	CLUG_03696
QOBI02000004.1	973428	973827	2.13539	E0198_003318	-	CLUG_03697
QOBI02000006.1	103461	103684	2.13539	E0198_004374	+	CLUG_05192
QOBI02000001.1	1541745	1542343	2.13486	E0198_000715	-	CLUG_00423
QOBI02000004.1	1541135	1541426	2.1343	E0198_003576	-	CLUG_03986
QOBI02000003.1	987848	988108	2.13387	E0198_002465	+	CLUG_02748
QOBI02000003.1	664832	665053	2.1313	E0198_002334	-	CLUG_02906
QOBI02000003.1	1130168	1130459	2.12991	E0198_002522	-	CLUG_02687
QOBI02000002.1	1630710	1631029	2.12698	E0198_001809	-	CLUG_01493
QOBI02000001.1	1900345	1900681	2.12272	E0198_000864	-	CLUG_00235
QOBI02000006.1	714006	714298	2.12246	E0198_004628	-	CLUG_04876
QOBI02000007.1	531695	531979	2.12186	E0198_004880	-	CLUG_05488
QOBI02000006.1	384753	384982	2.12157	E0198_004498	-	CLUG_05042
QOBI02000004.1	75635	76085	2.11783	E0198_002902	+	CLUG_03231
QOBI02000001.1	2080646	2081042	2.11758	E0198_000946	-	CLUG_00152
QOBI02000007.1	372494	372894	2.11603	E0198_004816	+	CLUG_05410
QOBI02000002.1	653464	653782	2.11528	E0198_001346	-	#N/A
QOBI02000006.1	646559	646822	2.10879	E0198_004603	+	CLUG_04909
QOBI02000004.1	1594171	1594441	2.10838	E0198_003595	-	CLUG_04008
QOBI02000002.1	2027397	2027822	2.10484	E0198_001985	+	CLUG_01301
QOBI02000001.1	2188056	2188321	2.10038	E0198_001000	-	CLUG_00094
QOBI02000002.1	2102820	2103081	2.10038	E0198_002025	+	#N/A
QOBI02000002.1	809733	809981	2.10038	E0198_001420	+	CLUG_01913
QOBI02000003.1	139502	139735	2.10038	E0198_002127	-	CLUG_03141
QOBI02000004.1	1455166	1455635	2.10038	E0198_003543	-	CLUG_03948
QOBI02000002.1	2025507	2025748	2.0988	E0198_001984	-	CLUG_01302
QOBI02000004.1	64461	64868	2.09879	E0198_002897	-	CLUG_03225
QOBI02000005.1	1038154	1038798	2.09878	E0198_004158	-	CLUG_04293
QOBI02000001.1	1559669	1559907	2.09766	E0198_000722	+	CLUG_00416
QOBI02000003.1	232493	232949	2.09682	E0198_002153	+	CLUG_03096
QOBI02000003.1	567876	568394	2.09634	E0198_002302	-	CLUG_02948
QOBI02000003.1	419503	419962	2.09518	E0198_002243	-	CLUG_03010
QOBI02000006.1	383778	384214	2.09327	E0198_004498	-	CLUG_05042
QOBI02000002.1	1094586	1094813	2.09101	E0198_001543	-	CLUG_01785
QOBI02000001.1	1493739	1494092	2.08919	E0198_000697	+	CLUG_00442, CLUG_01800
QOBI02000002.1	1800338	1800596	2.08671	E0198_001887	-	CLUG_01411
QOBI02000004.1	444413	444672	2.08575	E0198_003053	+	CLUG_03411
QOBI02000002.1	2179171	2179396	2.08452	E0198_002061	-	CLUG_01224
QOBI02000008.1	56756	57466	2.0788	E0198_004995	+	CLUG_05628
QOBI02000002.1	16892	17115	2.07673	E0198_001095	+	CLUG_02292
QOBI02000001.1	1089426	1089977	2.07508	E0198_000517	-	CLUG_00648
QOBI02000004.1	210477	210708	2.0749	E0198_002953	+	CLUG_03292
QOBI02000003.1	284532	285019	2.07356	E0198_002178	-	CLUG_03073
QOBI02000005.1	1411953	1412381	2.07287	E0198_004329	-	CLUG_04106
QOBI02000006.1	203828	204397	2.07219	E0198_004422	+	CLUG_05137
QOBI02000007.1	305789	306128	2.07219	E0198_004785	-	CLUG_05378
QOBI02000006.1	515929	516362	2.07198	E0198_004553	-	CLUG_04979
QOBI02000004.1	112867	113158	2.07109	E0198_002914	-	CLUG_03248, CLUG_03247
QOBI02000003.1	813966	814228	2.06959	E0198_002396	-	CLUG_02823
QOBI02000003.1	702645	703064	2.06872	E0198_002350	-	CLUG_02887
QOBI02000007.1	747688	748173	2.06866	E0198_004969	+	CLUG_05589
QOBI02000005.1	977817	978048	2.06699	E0198_004136	+	CLUG_04318
QOBI02000004.1	1210494	1210735	2.06662	E0198_003440	-	#N/A
QOBI02000002.1	602994	603397	2.06583	E0198_001325	+	CLUG_02013
QOBI02000001.1	312573	312949	2.06538	E0198_000158	+	CLUG_01021
QOBI02000002.1	217593	217999	2.06538	E0198_001173	-	CLUG_02202
QOBI02000007.1	728718	729022	2.06538	E0198_004962	-	CLUG_05578
QOBI02000008.1	689519	689808	2.06538	E0198_005264	-	CLUG_05933
QOBI02000006.1	179810	180233	2.06384	E0198_004414	-	CLUG_05145, CLUG_05382, CLUG_03126
QOBI02000001.1	765691	765915	2.06334	E0198_000372	+	CLUG_00799
QOBI02000004.1	581106	581435	2.06301	E0198_003113	+	CLUG_03480
QOBI02000002.1	464196	464515	2.06113	E0198_001274	-	CLUG_02078
QOBI02000003.1	1705112	1705765	2.05764	E0198_002798	-	CLUG_02385
QOBI02000004.1	403795	404513	2.05764	E0198_003036	+	CLUG_03392
QOBI02000003.1	557855	558109	2.05569	E0198_002296	-	CLUG_02954
QOBI02000008.1	82139	82374	2.0553	E0198_005006	+	CLUG_05640
QOBI02000002.1	1911900	1912210	2.05511	E0198_001936	-	CLUG_01353
QOBI02000006.1	246028	246248	2.05437	E0198_004439	+	CLUG_05121
QOBI02000006.1	226473	226738	2.05429	E0198_004432	-	CLUG_05128
QOBI02000006.1	666508	666885	2.05287	E0198_004612	+	CLUG_04899
QOBI02000003.1	975244	975490	2.05215	E0198_002460	-	CLUG_02754
QOBI02000008.1	162157	162453	2.05215	E0198_005048	-	CLUG_05683
QOBI02000002.1	999810	1000738	2.04966	E0198_001504	-	CLUG_01826
QOBI02000001.1	1553177	1553709	2.04945	E0198_000719	-	CLUG_00419
QOBI02000002.1	863636	863903	2.04326	E0198_001444	+	CLUG_01889
QOBI02000001.1	626697	627037	2.04286	E0198_000308	+	CLUG_00864
QOBI02000001.1	428271	428655	2.03961	E0198_000211	+	CLUG_00964
QOBI02000004.1	386250	386985	2.03803	E0198_003028	+	CLUG_03385
QOBI02000004.1	386250	386985	2.03803	E0198_003029	+	CLUG_03386
QOBI02000001.1	462245	462709	2.0362	E0198_000226	+	CLUG_00946
QOBI02000008.1	262823	263050	2.03542	E0198_005078	-	CLUG_05724
QOBI02000002.1	1788736	1789036	2.03439	E0198_001882	+	CLUG_01416
QOBI02000002.1	516272	516536	2.03415	E0198_001295	+	CLUG_02051
QOBI02000006.1	358774	359022	2.0339	E0198_004489	+	CLUG_05055
QOBI02000002.1	901739	902034	2.03332	E0198_001460	-	CLUG_01870
QOBI02000001.1	1810139	1810465	2.03037	E0198_000833	+	CLUG_00286
QOBI02000001.1	2295411	2295855	2.03037	E0198_001054	+	CLUG_00039
QOBI02000002.1	1380909	1381151	2.03037	E0198_001685	-	CLUG_01630
QOBI02000002.1	1528956	1529426	2.03037	E0198_001757	+	CLUG_01549
QOBI02000002.1	1528956	1529426	2.03037	E0198_001758	-	CLUG_01548
QOBI02000002.1	1923304	1923659	2.03037	E0198_001940	+	CLUG_01348
QOBI02000002.1	2136092	2136368	2.03037	E0198_002040	-	CLUG_01247
QOBI02000003.1	1105175	1105399	2.03037	E0198_002512	-	CLUG_02696
QOBI02000003.1	1430698	1431005	2.03037	E0198_002662	-	CLUG_02542
QOBI02000004.1	1526562	1526786	2.03037	E0198_003572	-	CLUG_03982
QOBI02000004.1	1622491	1622712	2.03037	E0198_003611	+	CLUG_04024
QOBI02000005.1	32689	33188	2.03037	E0198_003693	-	CLUG_04813
QOBI02000001.1	165611	165917	2.02958	E0198_000086	-	CLUG_01099
QOBI02000005.1	987253	987476	2.02632	E0198_004140	+	CLUG_04313
QOBI02000001.1	152861	153092	2.02515	E0198_000080	-	CLUG_01103
QOBI02000003.1	827633	827869	2.02481	E0198_002402	-	CLUG_02816
QOBI02000006.1	58129	58424	2.02209	E0198_004354	+	CLUG_05215
QOBI02000002.1	342560	342963	2.02182	E0198_001221	+	CLUG_02144
QOBI02000008.1	667496	667720	2.00772	E0198_005253	-	CLUG_05923
