# Supplementary material for: Coordinated regulation of Mdr1- and Cdr1-mediated protection from antifungals by the Mrr1 transcription factor in emerging Candida spp
Source: mBio. 2025 Oct 7;16(11):e01323-25. doi: 10.1128/mbio.01323-25 (PMC12607694; doi:10.1128/mbio.01323-25)
Supplement: Data set S5 — Mrr1-L1Q1* CUT&RUN data. [file mbio.01323-25-s0005.xlsx]

## Sheet: Legend
Supplemental file 5. CUT&RUN peaks corresponding to HF-Mrr1L1Q1* binding in the C. lusitaniae L17 genome.
	Chr	Indicates the chromosome number in the L17 genome (e.g. QOBI02000001.1 is chromosome #1 (in bold))
	start	peak start position
	end	peak end position
	PeakSignal	Peak signal of the corresponding peak
	Nearest ORF Gene ID	The L17 gene ID of the nearest ORF for the respective peak coordinates
	Strand	Strand location of the gene in the L17 genome
	ATCC gene ID	Respective ATCC gene homologs of the L17 gene ID. #N/A or multiple IDs indicate that the gene is within a multigene family, and orthology was not automatically resolved.
	MDR1, CDR1 and FLU1 genes are highlighted

## Sheet: Sheet1
Chr	start	end	Peak signal	Nearest ORF Gene ID	Strand	ATCC Gene ID
QOBI02000007.1	660901	662141	10.7776	E0198_004929	+	CLUG_05542
QOBI02000003.1	1112803	1114993	9.23567	E0198_002515	+	CLUG_02693
QOBI02000002.1	759914	761510	8.67251	E0198_001392	-	CLUG_01938 (MDR1)
QOBI02000002.1	759914	761510	8.67251	E0198_001393	-
QOBI02000002.1	306970	307854	7.59446	E0198_001208	-	#N/A
QOBI02000005.1	751204	752638	7.51076	E0198_004039	-	#N/A
QOBI02000005.1	751204	752638	7.51076	E0198_004040	+	CLUG_04429
QOBI02000001.1	2756	4458	7.19274	E0198_000001	+	CLUG_01186
QOBI02000001.1	2756	4458	7.19274	E0198_000002	+	#N/A
QOBI02000002.1	1766989	1767883	7.10041	E0198_001870	-	CLUG_01429
QOBI02000003.1	629762	630338	6.82162	E0198_002326	-	CLUG_02917
QOBI02000002.1	990375	991033	6.73568	E0198_001499	-	CLUG_01831
QOBI02000001.1	1123488	1124863	6.50873	E0198_000536	-	CLUG_00627
QOBI02000004.1	1037946	1038724	6.501	E0198_003351	-	CLUG_03728
QOBI02000001.1	486583	487112	6.49578	E0198_000238	+	#N/A
QOBI02000004.1	606725	607915	6.36488	E0198_003128	-	#N/A
QOBI02000002.1	86066	86972	6.26529	E0198_001126	-	CLUG_02256
QOBI02000005.1	982873	984188	6.16824	E0198_004138	-	CLUG_04315
QOBI02000005.1	539301	540043	6.06369	E0198_003939	-	CLUG_04537
QOBI02000003.1	197219	198346	5.97028	E0198_002139	+	CLUG_03113 (CDR1)
QOBI02000007.1	709308	709749	5.93274	E0198_004952	-	CLUG_05569
QOBI02000008.1	196352	197359	5.66194	E0198_005058	-	CLUG_05695
QOBI02000003.1	1730287	1731268	5.52169	E0198_002811	+	CLUG_02369
QOBI02000004.1	745880	746446	5.48273	E0198_003197	+	CLUG_03565
QOBI02000001.1	2342147	2342907	5.47091	E0198_001077	-	CLUG_00017
QOBI02000008.1	200646	201581	5.41754	E0198_005059	-	CLUG_05697
QOBI02000004.1	1777614	1778312	5.39986	E0198_003674	+	CLUG_04093
QOBI02000002.1	350563	350972	5.29371	E0198_001225	+	CLUG_02139
QOBI02000002.1	2061302	2062083	5.29328	E0198_002003	-	CLUG_01282
QOBI02000002.1	2061302	2062083	5.29328	E0198_002004	+	CLUG_01281
QOBI02000001.1	1906547	1907139	5.25775	E0198_000866	+	CLUG_00233
QOBI02000002.1	534371	534878	5.22155	E0198_001302	+	CLUG_02042
QOBI02000002.1	1452790	1453386	5.1867	E0198_001720	-	CLUG_01593
QOBI02000003.1	1434575	1436392	5.15895	E0198_002664	-	CLUG_02540
QOBI02000001.1	2036057	2036934	5.13945	E0198_000927	+	CLUG_00171
QOBI02000002.1	1145485	1146229	5.13113	E0198_001567	-	CLUG_01758
QOBI02000008.1	462810	463441	5.12807	E0198_005162	+	CLUG_05819
QOBI02000006.1	333572	334203	5.06927	E0198_004477	+	CLUG_05070
QOBI02000003.1	223551	224119	5.04787	E0198_002147	+	CLUG_03102
QOBI02000007.1	313981	314534	4.93997	E0198_004787	-	CLUG_05381
QOBI02000004.1	295885	297041	4.93819	E0198_002986	-	CLUG_03333
QOBI02000002.1	2060542	2061019	4.86698	E0198_002002	+	CLUG_01283
QOBI02000001.1	316217	316828	4.85894	E0198_000160	+	CLUG_01019
QOBI02000002.1	139234	139721	4.82435	E0198_001142	+	CLUG_02237
QOBI02000005.1	1344407	1345357	4.68707	E0198_004295	-	CLUG_04141
QOBI02000002.1	1480118	1482502	4.63126	E0198_001731	-	#N/A
QOBI02000002.1	1480118	1482502	4.63126	E0198_001732	+	CLUG_01574
QOBI02000001.1	1458947	1459823	4.57121	E0198_000687	+	CLUG_00454
QOBI02000002.1	1765128	1765648	4.52837	E0198_001870	-	CLUG_01429
QOBI02000003.1	1485186	1485521	4.48066	E0198_002690	+	CLUG_02511
QOBI02000001.1	1962753	1963750	4.45372	E0198_000897	-	CLUG_00204
QOBI02000001.1	870159	870747	4.4466	E0198_000422	+	CLUG_00751
QOBI02000001.1	870159	870747	4.4466	E0198_000423	+	CLUG_00750
QOBI02000008.1	484329	484974	4.39931	E0198_005167	-	CLUG_01939, CLUG_03919, CLUG_05825 (FLU1)
QOBI02000003.1	825960	826620	4.29654	E0198_002401	-	CLUG_02817
QOBI02000008.1	550994	551766	4.27263	E0198_005201	-	CLUG_05860
QOBI02000005.1	1358199	1358674	4.22188	E0198_004304	+	#N/A
QOBI02000004.1	23783	24978	4.2177	E0198_002878	-	CLUG_03203
QOBI02000006.1	247392	247987	4.19421	E0198_004440	+	CLUG_05120
QOBI02000002.1	1168891	1169317	4.15647	E0198_001577	+	CLUG_01746
QOBI02000006.1	457077	458306	4.15647	E0198_004530	-	CLUG_05005
QOBI02000001.1	1972474	1973142	4.15231	E0198_000900	+	CLUG_00199
QOBI02000007.1	731078	732201	4.12604	E0198_004963	-	CLUG_05579
QOBI02000003.1	558928	560110	4.11578	E0198_002297	+	CLUG_02953
QOBI02000008.1	32124	32640	4.08542	E0198_004987	+	#N/A
QOBI02000001.1	67048	67594	4.07645	E0198_000036	-	CLUG_01152
QOBI02000007.1	148651	149451	4.03359	E0198_004719	+	CLUG_05302
QOBI02000003.1	622381	623003	4.01567	E0198_002325	+	CLUG_02918
QOBI02000003.1	294527	295313	4.01437	E0198_002183	-	CLUG_03070
QOBI02000007.1	663410	663678	4.01437	E0198_004930	+	CLUG_05544
QOBI02000001.1	1921107	1921731	4.00537	E0198_000876	+	CLUG_00223
QOBI02000006.1	228815	229362	4.00533	E0198_004433	+	CLUG_05127
QOBI02000006.1	154707	155308	3.89254	E0198_004402	-	CLUG_05159
QOBI02000008.1	335986	336470	3.83674	E0198_005103	+	CLUG_05756
QOBI02000008.1	37423	39902	3.82009	E0198_004989	-	CLUG_05619
QOBI02000004.1	25405	25973	3.81236	E0198_002879	-	CLUG_03205
QOBI02000008.1	405579	406014	3.81154	E0198_005135	+	CLUG_05790
QOBI02000008.1	405579	406014	3.81154	E0198_005136	-	CLUG_05791
QOBI02000008.1	652696	653149	3.76569	E0198_005248	-	CLUG_05914
QOBI02000006.1	354477	355103	3.74274	E0198_004487	-	CLUG_05056
QOBI02000002.1	560782	562666	3.7374	E0198_001314	-	CLUG_02030
QOBI02000006.1	737144	737568	3.73016	E0198_004636	-	CLUG_04864
QOBI02000005.1	142304	142799	3.70494	E0198_003744	+	CLUG_04763
QOBI02000001.1	975223	975740	3.69732	E0198_000469	+	CLUG_00702
QOBI02000002.1	1837554	1838409	3.69464	E0198_001906	+	CLUG_01388
QOBI02000003.1	443315	444068	3.66281	E0198_002253	+	CLUG_03546, CLUG_04664, CLUG_03000
QOBI02000008.1	616982	617357	3.65911	E0198_005233	-	CLUG_05899
QOBI02000008.1	616982	617357	3.65911	E0198_005234	+	CLUG_05900
QOBI02000001.1	636087	637393	3.64378	E0198_000312	+	CLUG_00860
QOBI02000001.1	1668453	1668943	3.61678	E0198_000767	+	CLUG_00356
QOBI02000006.1	198079	199131	3.61382	E0198_004420	+	CLUG_05139, CLUG_02682
QOBI02000003.1	676874	677385	3.59856	E0198_002339	+	CLUG_02901
QOBI02000004.1	617791	618143	3.59099	E0198_003134	+	CLUG_03499, CLUG_04409
QOBI02000003.1	30644	30973	3.55878	E0198_002075	-	CLUG_03192
QOBI02000008.1	302362	302839	3.55254	E0198_005091	-	CLUG_05740
QOBI02000003.1	77845	78142	3.52852	E0198_002093	+	CLUG_03171
QOBI02000002.1	2157358	2157731	3.51701	E0198_002052	-	CLUG_01235
QOBI02000001.1	621690	622377	3.51346	E0198_000306	+	#N/A
QOBI02000002.1	1443718	1444097	3.48158	E0198_001715	+	CLUG_01598
QOBI02000002.1	1620239	1620609	3.48149	E0198_001804	+	CLUG_01497
QOBI02000002.1	1710622	1711188	3.42393	E0198_001848	+	CLUG_01450
QOBI02000002.1	259730	260294	3.41587	E0198_001193	+	#N/A
QOBI02000002.1	1368440	1368849	3.41044	E0198_001678	+	CLUG_01638
QOBI02000005.1	744028	745102	3.40741	E0198_004036	+	CLUG_04432
QOBI02000002.1	960812	961616	3.39652	E0198_001488	+	CLUG_01844
QOBI02000005.1	599132	599668	3.38156	E0198_003972	-	CLUG_04500
QOBI02000002.1	1727766	1728847	3.37204	E0198_001857	+	CLUG_01442
QOBI02000001.1	1118426	1119319	3.33783	E0198_000534	+	CLUG_01488, CLUG_00630
QOBI02000003.1	571077	571738	3.33781	E0198_002304	-	CLUG_02945
QOBI02000001.1	139417	139886	3.33778	E0198_000074	-	CLUG_01109
QOBI02000001.1	1230560	1231046	3.31588	E0198_000586	-	CLUG_00565
QOBI02000007.1	477506	477906	3.30386	E0198_004860	+	CLUG_05468
QOBI02000002.1	715724	716382	3.29672	E0198_001374	-	CLUG_01960
QOBI02000004.1	1252010	1252601	3.28837	E0198_003458	-	CLUG_03841
QOBI02000002.1	2176322	2176894	3.2727	E0198_002061	-	CLUG_01224
QOBI02000008.1	626310	626927	3.26914	E0198_005237	+	CLUG_05904
QOBI02000003.1	601430	601991	3.26833	E0198_002317	-	CLUG_02930
QOBI02000003.1	1740260	1740938	3.2585	E0198_002815	-	CLUG_02365
QOBI02000003.1	515087	515560	3.25144	E0198_002281	+	CLUG_02973
QOBI02000003.1	695696	695991	3.24243	E0198_002348	-	#N/A
QOBI02000008.1	61111	61633	3.23877	E0198_004997	+	CLUG_05631
QOBI02000004.1	1741147	1741617	3.23281	E0198_003658	-	CLUG_04075
QOBI02000004.1	319759	320282	3.21406	E0198_002997	+	CLUG_03347
QOBI02000001.1	1943176	1943814	3.19728	E0198_000887	-	CLUG_00212
QOBI02000002.1	1945382	1945786	3.19728	E0198_001947	-	CLUG_01338
QOBI02000007.1	655808	656248	3.17885	E0198_004927	-	CLUG_05540
QOBI02000005.1	1396809	1397274	3.16861	E0198_004320	+	CLUG_04117
QOBI02000002.1	182732	183111	3.16176	E0198_001159	-	CLUG_02216
QOBI02000003.1	1763202	1763806	3.16176	E0198_002828	+	CLUG_02352
QOBI02000003.1	1118628	1119410	3.15572	E0198_002518	-	CLUG_02691
QOBI02000005.1	431692	432235	3.15492	E0198_003882	+	CLUG_04599
QOBI02000001.1	1002220	1002825	3.14175	E0198_000479	-	CLUG_00687
QOBI02000001.1	1980162	1981079	3.1335	E0198_000902	+	CLUG_00196
QOBI02000001.1	498575	499545	3.12486	E0198_000244	-	CLUG_00926
QOBI02000002.1	1354118	1354682	3.10378	E0198_001670	-	CLUG_02027, CLUG_01645
QOBI02000006.1	204451	205745	3.10068	E0198_004422	+	CLUG_05137
QOBI02000005.1	308182	308606	3.09238	E0198_003822	+	CLUG_04678
QOBI02000003.1	306944	307275	3.08747	E0198_002188	+	CLUG_03063
QOBI02000002.1	203152	204254	3.08651	E0198_001167	+	CLUG_02208
QOBI02000001.1	857590	858145	3.08608	E0198_000416	+	#N/A
QOBI02000001.1	1767384	1767940	3.08522	E0198_000811	-	CLUG_00311
QOBI02000003.1	1252724	1253403	3.07935	E0198_002581	+	CLUG_02630
QOBI02000005.1	301110	301354	3.05518	E0198_003819	-	CLUG_04681
QOBI02000003.1	454707	455480	3.0367	E0198_002257	-	CLUG_02996
QOBI02000002.1	633555	634067	3.0311	E0198_001338	+	CLUG_02000
QOBI02000001.1	1300547	1301319	3.02098	E0198_000619	-	CLUG_00533
QOBI02000003.1	322219	322912	3.01813	E0198_002193	-	CLUG_03056
QOBI02000002.1	701088	701808	3.00403	E0198_001367	+	#N/A
QOBI02000004.1	1185587	1186019	2.98861	E0198_003429	-	CLUG_03810
QOBI02000001.1	1475234	1475716	2.98652	E0198_000691	-	CLUG_00448
QOBI02000002.1	542997	543352	2.98413	E0198_001305	-	CLUG_02040
QOBI02000003.1	474455	475045	2.98413	E0198_002265	-	CLUG_02989
QOBI02000008.1	155101	155522	2.98413	E0198_005043	-	CLUG_01193, CLUG_05678
QOBI02000007.1	453876	454336	2.98339	E0198_004851	+	CLUG_05455
QOBI02000002.1	976572	977250	2.98174	E0198_001494	-	CLUG_01837
QOBI02000008.1	560731	561686	2.95633	E0198_005207	+	CLUG_05866
QOBI02000001.1	969972	970428	2.94861	E0198_000465	-	CLUG_00705
QOBI02000004.1	1717965	1718383	2.94861	E0198_003649	+	CLUG_04063
QOBI02000008.1	7085	7701	2.94861	E0198_004978	+	CLUG_05608
QOBI02000003.1	390330	390767	2.94833	E0198_002227	-	CLUG_03029
QOBI02000005.1	470745	471173	2.94333	E0198_003904	-	#N/A
QOBI02000002.1	762259	762769	2.94014	E0198_001395	+	CLUG_01937
QOBI02000001.1	1302145	1302605	2.91914	E0198_000620	-	CLUG_00532
QOBI02000002.1	1316663	1316922	2.91308	E0198_001653	+	CLUG_01663
QOBI02000003.1	525996	526409	2.91308	E0198_002285	-	CLUG_02968
QOBI02000004.1	1490657	1491120	2.91057	E0198_003561	-	CLUG_03965
QOBI02000004.1	1787659	1788360	2.87755	E0198_003679	+	CLUG_04099
QOBI02000005.1	1233202	1234678	2.87566	E0198_004244	-	CLUG_04196
QOBI02000002.1	2191229	2191521	2.87481	E0198_002067	+	CLUG_01216
QOBI02000001.1	1343952	1344416	2.87344	E0198_000641	+	CLUG_00509
QOBI02000004.1	1528050	1528345	2.87151	E0198_003573	-	CLUG_03983
QOBI02000002.1	786040	786480	2.87049	E0198_001408	+	CLUG_01925
QOBI02000005.1	441743	442518	2.87049	E0198_003888	+	CLUG_04593
QOBI02000007.1	692819	693442	2.86762	E0198_004941	-	CLUG_05558
QOBI02000002.1	1809791	1810074	2.85031	E0198_001894	-	CLUG_01404
QOBI02000004.1	1587812	1588045	2.84513	E0198_003591	-	CLUG_04004
QOBI02000007.1	94564	94814	2.84203	E0198_004697	+	CLUG_05275
QOBI02000002.1	153479	154145	2.81723	E0198_001147	+	CLUG_02230
QOBI02000001.1	1605813	1606094	2.81609	E0198_000739	+	CLUG_00390
QOBI02000001.1	1233506	1233890	2.81076	E0198_000587	-	CLUG_00564
QOBI02000005.1	815178	815622	2.80973	E0198_004066	-	CLUG_04401
QOBI02000002.1	1642395	1642648	2.8065	E0198_001813	-	CLUG_01486
QOBI02000002.1	1998612	1999059	2.8065	E0198_001970	+	CLUG_01317
QOBI02000005.1	61043	61290	2.8065	E0198_003707	-	CLUG_04801
QOBI02000004.1	29410	30029	2.80378	E0198_002880	+	#N/A
QOBI02000003.1	1115827	1116561	2.79829	E0198_002517	+	CLUG_02692
QOBI02000004.1	536693	537610	2.77984	E0198_003089	-	CLUG_03450
QOBI02000001.1	28178	28756	2.77098	E0198_000014	+	CLUG_01174
QOBI02000003.1	1145772	1146163	2.77098	E0198_002529	-	CLUG_02680
QOBI02000001.1	2314984	2315574	2.7662	E0198_001061	-	CLUG_00031
QOBI02000005.1	764550	764977	2.75732	E0198_004047	+	CLUG_04424
QOBI02000003.1	1109384	1109683	2.75695	E0198_002513	-	CLUG_02695
QOBI02000001.1	1812357	1812868	2.75283	E0198_000833	+	CLUG_00286
QOBI02000001.1	2186445	2186842	2.75283	E0198_000999	-	CLUG_00095
QOBI02000005.1	967853	968134	2.74728	E0198_004132	-	CLUG_04323
QOBI02000008.1	472510	472903	2.73896	E0198_005164	+	CLUG_05821
QOBI02000007.1	678026	679153	2.73771	E0198_004936	-	CLUG_05551
QOBI02000001.1	61993	62242	2.73736	E0198_000034	-	CLUG_01154
QOBI02000002.1	178236	178865	2.73545	E0198_001157	+	CLUG_02218
QOBI02000003.1	39898	40672	2.72366	E0198_002078	+	CLUG_03187
QOBI02000002.1	1293473	1293743	2.71797	E0198_001641	-	CLUG_01675
QOBI02000001.1	1964761	1966090	2.70786	E0198_000898	-	CLUG_00203
QOBI02000003.1	75594	75925	2.69993	E0198_002092	-	CLUG_03172
QOBI02000001.1	1572736	1573499	2.69779	E0198_000728	+	CLUG_00407
QOBI02000001.1	161224	161455	2.69593	E0198_000083	+	CLUG_01101
QOBI02000006.1	145370	145728	2.69253	E0198_004398	+	CLUG_05164
QOBI02000004.1	1769666	1769953	2.69017	E0198_003670	-	CLUG_04089
QOBI02000001.1	1462307	1462546	2.68393	E0198_000688	+	CLUG_00453
QOBI02000002.1	1448930	1449348	2.68154	E0198_001718	-	CLUG_01595
QOBI02000002.1	28308	28581	2.67711	E0198_001101	-	CLUG_02280
QOBI02000002.1	661639	662665	2.67327	E0198_001349	-	CLUG_01985
QOBI02000002.1	1429739	1429980	2.6644	E0198_001707	+	CLUG_01606
QOBI02000002.1	1505209	1505542	2.6644	E0198_001743	+	CLUG_01562
QOBI02000004.1	11924	12220	2.6644	E0198_002873	+	CLUG_03198
QOBI02000006.1	735128	735552	2.6644	E0198_004635	-	CLUG_04865
QOBI02000001.1	116793	117416	2.66071	E0198_000064	-	CLUG_01122
QOBI02000002.1	1052267	1052744	2.65742	E0198_001528	+	CLUG_01805
QOBI02000001.1	2297708	2298421	2.65392	E0198_001055	+	CLUG_00037
QOBI02000005.1	934241	934707	2.63157	E0198_004115	-	#N/A
QOBI02000007.1	724194	724461	2.62888	E0198_004960	-	CLUG_05576
QOBI02000004.1	1168318	1168538	2.62859	E0198_003419	-	CLUG_03797
QOBI02000002.1	879465	879835	2.62854	E0198_001452	-	CLUG_01880
QOBI02000002.1	2179798	2180206	2.62514	E0198_002061	-	CLUG_01224
QOBI02000004.1	95312	95988	2.61889	E0198_002909	-	CLUG_03242
QOBI02000004.1	195978	196890	2.61418	E0198_002947	+	CLUG_03282
QOBI02000005.1	201023	201408	2.60955	E0198_003771	+	CLUG_04733
QOBI02000002.1	929207	929456	2.60793	E0198_001474	+	CLUG_01857
QOBI02000003.1	553916	554260	2.59835	E0198_002295	-	CLUG_02955
QOBI02000004.1	691178	691861	2.59362	E0198_003171	-	#N/A
QOBI02000005.1	264306	264589	2.59335	E0198_003800	-	CLUG_04700
QOBI02000004.1	384473	384917	2.59323	E0198_003028	+	CLUG_03385
QOBI02000001.1	455865	456324	2.58885	E0198_000223	+	CLUG_00949
QOBI02000005.1	1227861	1228476	2.58576	E0198_004241	-	CLUG_04199
QOBI02000003.1	215097	215369	2.58179	E0198_002145	-	CLUG_03106
QOBI02000002.1	1275218	1275681	2.58156	E0198_001631	-	CLUG_01686
QOBI02000001.1	567400	568224	2.57885	E0198_000282	+	CLUG_00891
QOBI02000005.1	579813	580623	2.57847	E0198_003961	-	#N/A
QOBI02000005.1	1001651	1002279	2.57795	E0198_004145	-	CLUG_04308
QOBI02000003.1	1853029	1853559	2.57488	E0198_002868	+	CLUG_05585, CLUG_02307
QOBI02000001.1	946321	946752	2.55783	E0198_000457	-	CLUG_00714
QOBI02000001.1	946321	946752	2.55783	E0198_000458	+	CLUG_00713
QOBI02000006.1	31071	31476	2.55783	E0198_004343	-	CLUG_01197, CLUG_05230
QOBI02000006.1	776341	776913	2.55783	E0198_004653	+	CLUG_04847
QOBI02000007.1	121836	122270	2.55783	E0198_004707	+	CLUG_05288
QOBI02000001.1	384193	384671	2.54912	E0198_000191	+	CLUG_00984
QOBI02000004.1	600627	601444	2.54308	E0198_003125	+	CLUG_03492
QOBI02000004.1	1480065	1480337	2.54161	E0198_003556	-	CLUG_03957
QOBI02000003.1	741055	741445	2.53464	E0198_002364	-	CLUG_02868
QOBI02000004.1	39211	39478	2.53464	E0198_002887	-	CLUG_03211
QOBI02000001.1	88546	88895	2.53284	E0198_000048	+	CLUG_01139
QOBI02000005.1	839193	839626	2.53215	E0198_004075	-	CLUG_04391
QOBI02000002.1	3336	3814	2.53197	E0198_001091	+	#N/A
QOBI02000005.1	815875	816499	2.52645	E0198_004067	+	CLUG_04400
QOBI02000002.1	175166	175493	2.5223	E0198_001156	-	CLUG_02219
QOBI02000001.1	560791	561072	2.5206	E0198_000279	+	CLUG_00894
QOBI02000004.1	1098274	1098946	2.5206	E0198_003381	+	CLUG_03761
QOBI02000005.1	1209779	1210291	2.5206	E0198_004232	-	CLUG_04208
QOBI02000001.1	1443624	1444020	2.51041	E0198_000680	-	CLUG_00462
QOBI02000001.1	1887352	1888947	2.5063	E0198_000857	-	CLUG_00245
QOBI02000001.1	1887352	1888947	2.5063	E0198_000858	+	CLUG_00244
QOBI02000005.1	1401846	1402266	2.50339	E0198_004322	+	CLUG_04115, CLUG_05376
QOBI02000007.1	346630	347158	2.50338	E0198_004801	-	CLUG_05398
QOBI02000007.1	222845	223495	2.50336	E0198_004751	+	CLUG_05340
QOBI02000008.1	549072	549537	2.49937	E0198_005200	-	CLUG_05859
QOBI02000001.1	456573	456937	2.49699	E0198_000223	+	CLUG_00949
QOBI02000002.1	718784	719727	2.49696	E0198_001376	+	CLUG_01957
QOBI02000005.1	1102515	1103066	2.4965	E0198_004187	-	CLUG_04261
QOBI02000002.1	793203	793895	2.49645	E0198_001412	-	CLUG_01921
QOBI02000003.1	381237	381862	2.49513	E0198_002223	-	CLUG_03033
QOBI02000004.1	1223755	1224194	2.48678	E0198_003448	+	CLUG_03828
QOBI02000004.1	1271899	1272256	2.48678	E0198_003468	+	CLUG_03852
QOBI02000008.1	337710	338029	2.48678	E0198_005103	+	CLUG_05756
QOBI02000008.1	679609	679924	2.48678	E0198_005259	+	CLUG_05929
QOBI02000002.1	326325	327492	2.48611	E0198_001218	-	CLUG_03892, CLUG_02147
QOBI02000004.1	370462	370926	2.47955	E0198_003019	-	CLUG_03374
QOBI02000001.1	1362739	1362958	2.47701	E0198_000646	-	#N/A
QOBI02000002.1	1804589	1805471	2.47142	E0198_001889	-	CLUG_01409
QOBI02000002.1	800678	801086	2.4694	E0198_001416	-	CLUG_01917
QOBI02000003.1	106774	107269	2.45941	E0198_002113	+	CLUG_03156
QOBI02000007.1	451811	452776	2.45569	E0198_004850	+	CLUG_05452
QOBI02000003.1	1554889	1555196	2.45125	E0198_002727	+	CLUG_02462
QOBI02000007.1	138955	139362	2.45104	E0198_004715	+	CLUG_05298
QOBI02000001.1	1343015	1343236	2.45096	E0198_000640	-	CLUG_00511
QOBI02000008.1	641057	641491	2.44445	E0198_005242	-	CLUG_05909
QOBI02000003.1	919698	919954	2.42259	E0198_002437	+	CLUG_02774
QOBI02000007.1	666172	666618	2.42115	E0198_004931	+	CLUG_05545
QOBI02000001.1	741313	742202	2.41991	E0198_000360	-	CLUG_00809
QOBI02000001.1	741313	742202	2.41991	E0198_000361	+	#N/A
QOBI02000002.1	1600115	1600469	2.41572	E0198_001795	+	CLUG_01506
QOBI02000003.1	1195277	1195594	2.40999	E0198_002553	+	CLUG_02659
QOBI02000006.1	676469	677196	2.40986	E0198_004616	+	CLUG_04894
QOBI02000007.1	139801	140757	2.40902	E0198_004715	+	CLUG_05298
QOBI02000003.1	1665576	1666090	2.40864	E0198_002775	-	CLUG_02405, CLUG_03127
QOBI02000001.1	669901	671020	2.40744	E0198_000327	-	CLUG_00842
QOBI02000006.1	573679	574206	2.40322	E0198_004576	+	CLUG_04951
QOBI02000005.1	270784	271221	2.40024	E0198_003803	-	CLUG_04696
QOBI02000008.1	379511	379974	2.39758	E0198_005121	-	CLUG_05777
QOBI02000008.1	379511	379974	2.39758	E0198_005122	-	#N/A
QOBI02000006.1	654390	654714	2.39603	E0198_004606	+	CLUG_04905
QOBI02000003.1	1503724	1503960	2.39582	E0198_002699	+	#N/A
QOBI02000003.1	1138791	1139248	2.394	E0198_002528	-	CLUG_02683
QOBI02000002.1	1170175	1170624	2.3802	E0198_001579	+	#N/A
QOBI02000002.1	1170175	1170624	2.3802	E0198_001580	+	CLUG_01745
QOBI02000004.1	396047	396573	2.3802	E0198_003034	-	CLUG_03390
QOBI02000004.1	735184	735470	2.3802	E0198_003194	-	CLUG_03562
QOBI02000002.1	515268	515968	2.37996	E0198_001295	+	CLUG_02051
QOBI02000006.1	159697	160973	2.37818	E0198_004404	-	CLUG_05157
QOBI02000008.1	282918	283517	2.36983	E0198_005083	-	CLUG_05731
QOBI02000001.1	1920293	1920551	2.35885	E0198_000875	+	CLUG_00224
QOBI02000003.1	980950	981208	2.35799	E0198_002463	+	CLUG_02751
QOBI02000008.1	691703	692089	2.35235	E0198_005266	+	CLUG_05935
QOBI02000002.1	757174	757639	2.34472	E0198_001391	+	CLUG_01940
QOBI02000002.1	1058930	1059178	2.34467	E0198_001531	+	CLUG_01802
QOBI02000005.1	51546	51783	2.34467	E0198_003702	-	CLUG_04806
QOBI02000008.1	628320	628638	2.34467	E0198_005238	-	CLUG_05905
QOBI02000007.1	347797	348168	2.34407	E0198_004801	-	CLUG_05398
QOBI02000002.1	779592	779949	2.33118	E0198_001404	+	CLUG_01929
QOBI02000001.1	1045469	1045819	2.31913	E0198_000500	-	CLUG_00667
QOBI02000002.1	697276	697753	2.3189	E0198_001366	-	CLUG_01967
QOBI02000005.1	644487	645496	2.31814	E0198_003989	-	CLUG_04482
QOBI02000001.1	1842448	1842712	2.30915	E0198_000835	+	#N/A
QOBI02000003.1	68272	68514	2.30915	E0198_002090	-	CLUG_03174
QOBI02000004.1	1097109	1097412	2.30915	E0198_003380	+	CLUG_03760
QOBI02000005.1	231717	232382	2.30915	E0198_003783	-	CLUG_04719
QOBI02000002.1	100209	100641	2.30611	E0198_001128	-	CLUG_02252
QOBI02000006.1	249958	250391	2.30421	E0198_004441	+	CLUG_05119
QOBI02000001.1	1706646	1707527	2.29815	E0198_000788	-	CLUG_00334
QOBI02000008.1	460721	461097	2.29614	E0198_005161	-	CLUG_05817
QOBI02000002.1	12821	13081	2.29338	E0198_001093	-	CLUG_02297
QOBI02000002.1	25932	26533	2.27981	E0198_001099	-	CLUG_02282
QOBI02000003.1	1762536	1762789	2.2789	E0198_002828	+	CLUG_02352
QOBI02000005.1	1418551	1418885	2.27871	E0198_004333	+	CLUG_04102
QOBI02000003.1	76507	77017	2.27577	E0198_002093	+	CLUG_03171
QOBI02000003.1	1497832	1498125	2.27362	E0198_002697	+	CLUG_02501
QOBI02000004.1	1522354	1522649	2.27362	E0198_003571	+	CLUG_03981
QOBI02000005.1	40894	41132	2.27362	E0198_003697	-	CLUG_04811
QOBI02000003.1	820352	820874	2.26774	E0198_002399	-	CLUG_02819
QOBI02000008.1	676719	677628	2.26694	E0198_005259	+	CLUG_05929
QOBI02000005.1	1324131	1324660	2.2662	E0198_004281	+	CLUG_04156
QOBI02000003.1	1668254	1668877	2.2639	E0198_002776	+	CLUG_02404
QOBI02000003.1	1668254	1668877	2.2639	E0198_002777	-	#N/A
QOBI02000004.1	133810	134108	2.2639	E0198_002923	-	CLUG_03256
QOBI02000001.1	1795769	1796244	2.26346	E0198_000825	+	CLUG_00295
QOBI02000003.1	1014836	1015102	2.26263	E0198_002472	+	CLUG_02740
QOBI02000004.1	837258	837504	2.25698	E0198_003247	-	CLUG_03621
QOBI02000002.1	280490	281008	2.25023	E0198_001197	+	CLUG_02174
QOBI02000003.1	968879	969214	2.24959	E0198_002456	-	CLUG_02758
QOBI02000001.1	689153	689479	2.24726	E0198_000331	+	CLUG_00837
QOBI02000001.1	689153	689479	2.24726	E0198_000332	-	CLUG_00836
QOBI02000004.1	1466604	1466826	2.24696	E0198_003548	+	#N/A
QOBI02000002.1	172790	173050	2.24437	E0198_001154	+	CLUG_02221
QOBI02000002.1	461112	461925	2.24301	E0198_001273	+	CLUG_02080
QOBI02000001.1	1538314	1538789	2.23985	E0198_000714	+	CLUG_00424
QOBI02000001.1	633990	634410	2.23829	E0198_000311	-	CLUG_00861
QOBI02000002.1	2016772	2017241	2.2381	E0198_001979	-	CLUG_01307
QOBI02000003.1	1270617	1270981	2.2381	E0198_002589	+	CLUG_02623
QOBI02000007.1	74463	74817	2.2381	E0198_004690	-	CLUG_05267
QOBI02000008.1	231645	232043	2.2381	E0198_005067	+	CLUG_05710
QOBI02000001.1	998691	999200	2.23249	E0198_000478	-	CLUG_00688
QOBI02000001.1	1095874	1096193	2.22838	E0198_000519	-	CLUG_00646
QOBI02000002.1	872480	872832	2.22775	E0198_001449	+	CLUG_01883
QOBI02000007.1	656788	657217	2.22499	E0198_004927	-	CLUG_05540
QOBI02000006.1	196806	197045	2.22337	E0198_004420	+	CLUG_05139, CLUG_02682
QOBI02000004.1	1636881	1637432	2.21926	E0198_003616	-	CLUG_04029
QOBI02000001.1	2362791	2363251	2.21835	E0198_001088	-	CLUG_00003
QOBI02000004.1	47522	47886	2.21835	E0198_002890	+	CLUG_03217
QOBI02000004.1	90857	91188	2.21205	E0198_002908	+	CLUG_03241
QOBI02000006.1	650339	650609	2.21059	E0198_004605	-	CLUG_04906
QOBI02000001.1	989471	989846	2.20974	E0198_000474	+	CLUG_00694
QOBI02000003.1	914561	914794	2.20884	E0198_002435	+	CLUG_02777
QOBI02000008.1	447582	447871	2.20633	E0198_005153	+	CLUG_05807
QOBI02000001.1	1898930	1899307	2.20609	E0198_000863	+	CLUG_00240
QOBI02000001.1	1898930	1899307	2.20609	E0198_000864	-	CLUG_00235
QOBI02000004.1	523910	524136	2.20585	E0198_003084	+	CLUG_03445
QOBI02000001.1	796277	796560	2.20433	E0198_000387	+	CLUG_00782
QOBI02000005.1	554861	555218	2.20294	E0198_003947	-	CLUG_04525
QOBI02000003.1	1621553	1621913	2.20257	E0198_002758	+	CLUG_02427, CLUG_02426
QOBI02000003.1	606112	606386	2.20257	E0198_002318	-	CLUG_02929
QOBI02000004.1	1139271	1139497	2.20257	E0198_003407	+	CLUG_03786
QOBI02000005.1	1335847	1336354	2.20257	E0198_004289	+	CLUG_04146
QOBI02000006.1	753005	753243	2.20257	E0198_004644	+	CLUG_04856
QOBI02000007.1	193226	194089	2.20257	E0198_004738	+	CLUG_05324
QOBI02000007.1	288649	288881	2.20257	E0198_004780	+	CLUG_05373
QOBI02000005.1	990630	991199	2.20094	E0198_004141	+	CLUG_04312
QOBI02000005.1	607647	608099	2.19966	E0198_003975	-	CLUG_04497
QOBI02000004.1	1482015	1482259	2.19926	E0198_003558	+	CLUG_03959
QOBI02000001.1	1797049	1797363	2.19473	E0198_000826	-	CLUG_00294
QOBI02000007.1	492628	493414	2.19043	E0198_004867	+	CLUG_05473
QOBI02000007.1	631151	631679	2.18717	E0198_004917	+	CLUG_05532
QOBI02000003.1	1845657	1846191	2.18715	E0198_002865	+	CLUG_02310
QOBI02000006.1	263711	264137	2.18202	E0198_004447	-	CLUG_05109
QOBI02000003.1	1458242	1458642	2.1813	E0198_002673	+	CLUG_02527
QOBI02000001.1	2335636	2336059	2.17784	E0198_001072	+	CLUG_00022
QOBI02000006.1	222874	223773	2.17434	E0198_004430	+	CLUG_05130
QOBI02000007.1	710338	711290	2.17209	E0198_004952	-	CLUG_05569
QOBI02000007.1	710338	711290	2.17209	E0198_004953	-	CLUG_05570
QOBI02000001.1	2221527	2222123	2.1716	E0198_001017	+	CLUG_00075
QOBI02000004.1	86751	86984	2.1716	E0198_002906	-	CLUG_03237
QOBI02000003.1	385031	385467	2.16708	E0198_002224	+	CLUG_03032
QOBI02000001.1	188715	188941	2.16705	E0198_000101	-	CLUG_01086
QOBI02000002.1	876946	877377	2.16705	E0198_001451	+	CLUG_01881
QOBI02000005.1	283756	284005	2.16705	E0198_003810	+	CLUG_04689, CLUG_03765
QOBI02000006.1	764783	765132	2.16705	E0198_004649	-	CLUG_04851
QOBI02000005.1	200154	200516	2.16507	E0198_003770	-	CLUG_04735
QOBI02000001.1	1153479	1154310	2.16418	E0198_000548	+	CLUG_00611
QOBI02000001.1	1153479	1154310	2.16418	E0198_000549	-	CLUG_00610
QOBI02000005.1	1357630	1357911	2.16413	E0198_004303	+	CLUG_04133, CLUG_02762
QOBI02000002.1	957193	957494	2.16384	E0198_001486	+	CLUG_01846
QOBI02000003.1	435892	436346	2.16162	E0198_002251	+	CLUG_03003
QOBI02000003.1	445583	445914	2.16047	E0198_002254	+	CLUG_02999
QOBI02000001.1	402168	402748	2.15914	E0198_000198	-	CLUG_00976
QOBI02000001.1	402168	402748	2.15914	E0198_000199	-	#N/A
QOBI02000005.1	1118976	1119311	2.153	E0198_004197	+	CLUG_04251
QOBI02000004.1	584473	584919	2.15281	E0198_003114	-	CLUG_03481
QOBI02000008.1	623118	623378	2.15248	E0198_005236	-	CLUG_05903
QOBI02000003.1	1059044	1059786	2.15213	E0198_002495	+	CLUG_02719
QOBI02000008.1	330477	331632	2.15213	E0198_005101	+	CLUG_05754
QOBI02000005.1	995656	996049	2.15206	E0198_004142	+	CLUG_04311
QOBI02000004.1	1339574	1340108	2.15104	E0198_003499	-	CLUG_03891
QOBI02000002.1	1825729	1826247	2.14994	E0198_001902	+	#N/A
QOBI02000008.1	204784	205088	2.14994	E0198_005060	+	CLUG_05701
QOBI02000008.1	550264	550575	2.14548	E0198_005201	-	CLUG_05860
QOBI02000006.1	619757	620641	2.14431	E0198_004595	-	CLUG_04920
QOBI02000003.1	1012468	1014258	2.14406	E0198_002472	+	CLUG_02740
QOBI02000004.1	394062	394507	2.14109	E0198_003033	+	CLUG_03389
QOBI02000005.1	831720	832196	2.13986	E0198_004073	+	CLUG_04392
QOBI02000006.1	341394	341649	2.13844	E0198_004482	-	CLUG_05065
QOBI02000002.1	1541556	1541782	2.13618	E0198_001765	+	CLUG_01540
QOBI02000004.1	20173	20619	2.13152	E0198_002877	+	CLUG_03202
QOBI02000006.1	351539	351782	2.13152	E0198_004485	+	CLUG_05059
QOBI02000007.1	662626	662894	2.13152	E0198_004929	+	CLUG_05542
QOBI02000008.1	448314	448674	2.13152	E0198_005154	-	CLUG_05808
QOBI02000008.1	657355	657993	2.13152	E0198_005251	-	CLUG_05919
QOBI02000007.1	234204	234913	2.13067	E0198_004758	+	CLUG_05347
QOBI02000008.1	40944	41315	2.11878	E0198_004990	-	CLUG_05621
QOBI02000003.1	609472	610409	2.11712	E0198_002320	-	CLUG_02926
QOBI02000004.1	496404	496692	2.11551	E0198_003071	+	CLUG_03430
QOBI02000005.1	987841	988389	2.11551	E0198_004140	+	CLUG_04313
QOBI02000005.1	1393633	1394290	2.11398	E0198_004318	-	CLUG_04119
QOBI02000002.1	2179150	2179392	2.10116	E0198_002061	-	CLUG_01224
QOBI02000005.1	1063516	1063954	2.09806	E0198_004170	-	CLUG_04282
QOBI02000001.1	488775	489007	2.09804	E0198_000240	-	CLUG_00931
QOBI02000002.1	959965	960216	2.09675	E0198_001487	+	CLUG_01845
QOBI02000007.1	708070	708304	2.096	E0198_004951	-	CLUG_05568
QOBI02000002.1	2111495	2111964	2.09371	E0198_002030	-	CLUG_01258
QOBI02000007.1	305789	306030	2.09192	E0198_004785	-	CLUG_05378
QOBI02000001.1	2308413	2308916	2.09015	E0198_001057	+	CLUG_00035
QOBI02000002.1	635086	635480	2.08976	E0198_001338	+	CLUG_02000
QOBI02000001.1	1282479	1282888	2.08499	E0198_000610	+	CLUG_00542
QOBI02000006.1	731451	731987	2.08191	E0198_004634	+	CLUG_04866
QOBI02000001.1	457949	458311	2.07874	E0198_000223	+	CLUG_00949
QOBI02000003.1	746284	746683	2.07293	E0198_002365	+	CLUG_02865
QOBI02000007.1	210168	210425	2.07172	E0198_004746	+	CLUG_05333
QOBI02000003.1	34443	34665	2.06833	E0198_002076	+	CLUG_03190
QOBI02000005.1	923876	924101	2.06625	E0198_004110	-	CLUG_04343
QOBI02000005.1	1329182	1329627	2.0635	E0198_004285	-	CLUG_04152
QOBI02000004.1	1336828	1337115	2.06337	E0198_003498	-	CLUG_03890
QOBI02000001.1	246798	247353	2.06047	E0198_000134	+	CLUG_01054
QOBI02000002.1	1833859	1834100	2.06047	E0198_001904	-	CLUG_01394
QOBI02000002.1	1934700	1934931	2.06047	E0198_001945	-	CLUG_01341, CLUG_03122
QOBI02000004.1	644194	644452	2.06047	E0198_003145	+	CLUG_03513
QOBI02000007.1	110287	110535	2.05779	E0198_004702	-	CLUG_05283
QOBI02000005.1	1046005	1046288	2.05735	E0198_004162	-	CLUG_04290
QOBI02000001.1	659895	660829	2.05681	E0198_000322	-	CLUG_00849
QOBI02000005.1	916700	917495	2.05404	E0198_004108	-	CLUG_04345
QOBI02000001.1	1490157	1490428	2.05374	E0198_000696	+	CLUG_00443
QOBI02000003.1	439555	439899	2.05374	E0198_002252	+	CLUG_03002
QOBI02000003.1	1224812	1225215	2.05358	E0198_002565	+	CLUG_02647
QOBI02000002.1	867246	867719	2.04487	E0198_001446	+	CLUG_01887
QOBI02000006.1	254147	254856	2.04021	E0198_004443	+	CLUG_05114
QOBI02000001.1	987334	987843	2.03974	E0198_000473	+	CLUG_00696
QOBI02000006.1	143632	144054	2.03497	E0198_004397	-	CLUG_05165
QOBI02000001.1	490549	491001	2.03359	E0198_000242	-	CLUG_00930
QOBI02000003.1	284581	284958	2.03349	E0198_002178	-	CLUG_03073
QOBI02000001.1	671351	672213	2.03279	E0198_000327	-	CLUG_00842
QOBI02000005.1	157535	158082	2.03257	E0198_003753	-	CLUG_04752
QOBI02000002.1	342527	342789	2.03213	E0198_001221	+	CLUG_02144
QOBI02000007.1	490634	490858	2.03044	E0198_004866	-	CLUG_05472
QOBI02000007.1	126513	126873	2.02975	E0198_004708	-	CLUG_05289
QOBI02000003.1	864507	865002	2.02904	E0198_002416	-	CLUG_02798
QOBI02000006.1	384000	384360	2.0287	E0198_004498	-	CLUG_05042
QOBI02000008.1	431268	431739	2.02712	E0198_005145	+	CLUG_05798
QOBI02000003.1	1188861	1189084	2.02495	E0198_002550	+	CLUG_02662
QOBI02000003.1	1652499	1652732	2.02495	E0198_002770	-	CLUG_02411
QOBI02000003.1	72505	72887	2.02495	E0198_002092	-	CLUG_03172
QOBI02000006.1	760219	760455	2.02201	E0198_004647	+	CLUG_04853
QOBI02000002.1	21212	21952	2.02102	E0198_001098	-	CLUG_02283
QOBI02000003.1	344895	345355	2.01876	E0198_002205	+	CLUG_03046
QOBI02000006.1	728809	729600	2.0148	E0198_004633	-	CLUG_04868
QOBI02000002.1	591260	591537	2.00368	E0198_001321	-	CLUG_02017
QOBI02000001.1	1122021	1122348	2.0027	E0198_000536	-	CLUG_00627
QOBI02000007.1	364649	364876	2.0027	E0198_004812	-	CLUG_05406
QOBI02000002.1	298067	298539	2.00269	E0198_001204	-	CLUG_02162
QOBI02000002.1	764711	765266	2.00269	E0198_001396	-	CLUG_01936
QOBI02000007.1	50748	51494	2.00269	E0198_004679	-	CLUG_05249
QOBI02000001.1	1126372	1126713	2.00268	E0198_000537	-	CLUG_00625
QOBI02000003.1	544458	544729	2.00268	E0198_002291	+	CLUG_02959
QOBI02000005.1	641780	642042	2.00268	E0198_003988	+	CLUG_04483
QOBI02000001.1	1666058	1666377	2.00267	E0198_000766	-	CLUG_00357
QOBI02000005.1	1201416	1201642	2.00267	E0198_004227	-	CLUG_04214
QOBI02000007.1	229413	229655	2.00267	E0198_004755	+	CLUG_05344
QOBI02000007.1	481856	482495	2.00267	E0198_004862	+	CLUG_05469
QOBI02000008.1	483706	484058	2.00267	E0198_005167	-	CLUG_01939, CLUG_03919, CLUG_05825 (FLU1)
